# Supplementary material for: Quinolinate promotes macrophage-induced immune tolerance in glioblastoma through the NMDAR/PPARγ signaling axis
Source: Nat Commun. 2023 Mar 16;14:1459. doi: 10.1038/s41467-023-37170-z (PMC10020159; doi:10.1038/s41467-023-37170-z)
Supplement: Supplementary file 3 — Source Data [file 41467_2023_37170_MOESM3_ESM.xlsx]

## Sheet: Figure 1
Figure 1B					Figure 1C					Figure 1D						Figure 1E
Patient Number	Group	Quinolinate			QA data from GBM patient tumors					C57BL/6 Brain	C57BL/6 Tumor	Nu/Nu tumor				KYN
1	LGA	0.035			CL	M	PN			1.9671	16.0254	0.035				Brain	Tumor	Tumor+IDOi
2	LGA	0.035			1.0669	0.035	0.1188			0.035	34.667	0.035				0	10.3713	3.5086
3	LGA	0.035			0.035	0.035	0.1645			0.035	13.9575	0.3515				0	5.9882	3.7886
4	LGA	0.035			62.9649*	0.4193	0.035			0.035	4.733	0.5248				0	6.9266	3.299
5	LGA	0.035			4.6888	14.4041*	0.035			0.035	4.0835	0.035					13.1576	5.2195
6	LGA	0.035			0.2158	0.5469	0.035					0.035				Mean
7	LGA	0.035			0.035	3.4332	0.035			Mean						0	9.11092	3.95392
8	LGA	0.035			4.6944	0.6584	0.035			0.42142	14.6933	0.169383				SEM
9	LGA	0.035			1.0436	1	0.035			SEM						0	1.64537	0.433614
10	LGA	0.035			0.035	2.4873	0.035			0.38642	5.53642	0.0878869				ANOVA (p value)	0.0014
11	LGA	0.035			0.035	0.8783	0.6574			ANOVA (p value)	0.0185					Tukey's multiple comparisons test	p Value
12	LGA	0.035			0.035	0.067	1.4716			Tukey's multiple comparisons test	p Value					Tumor-KYN vs. Tumor IDOi-KYN	0.0197
13	LGA	0.035			4.8187	0.5857	0.035			C57BL/6 Brain vs. C57BL/6 Tumor	0.0154					Tumor-KYN vs. Brain-KYN	0.0011
14	LGA	0.035			1.0599	0.2232				C57BL/6 Brain vs. Nu/Nu tumor	0.998					Tumor IDOi-KYN vs. Brain-KYN	0.0864
15	LGA	0.035				1				C57BL/6 Tumor vs. Nu/Nu tumor	0.0105
16	LGA	0.035				10.2805*										QA
17	LGA	0.035				0.035										Brain	Tumor	Tumor+IDOi
18	LGA	0.035				0.035										0	10.992	6.8269
19	LGA	0.035				0.035										0	13.3997	12.1921
20	LGA	0.035				0.8078										0	52.787*	4.106
21	LGA	0.035				0.8686											13.1374	4.8721
22	LGA	0.035				27.7045*										Mean
23	LGA	0.035				CL	M	PN								0	12.5097	6.99927
24	LGA	0.035			Mean	1.48026	0.730594	0.224358								SEM
25	LGA	0.035			SEM	0.579652	0.212793	0.12446								0	0.762618	1.82325
26	LGA	0.035			Tukey's multiple comparisons test (ANOVA) CL vs PN											ANOVA (p value)	0.1033
27	LGA	0.035			CL vs PN	p value		0.0458								Tukey's multiple comparisons test	p Value
28	LGA	0.035			Outliers	*										Tumor-QA vs. Tumor IDOi-QA	0.0532
29	GBM	0.3557														Tumor-QA vs. Brain-QA	0.0012
30	GBM	0.035														Tumor IDOi-KYN vs. Brain-KYN	0.0188
31	GBM	10.2805*
32	GBM	0.067								Figure 1F
33	GBM	0.9564								Trp to Kyn
34	GBM	0.035								U251	U251+IFN𝝲	MES	MES+IFN𝝲				Figure 1G
35	GBM	0.2694								0.01	63.2157	0	0.97431				Experiments	M2-TRP	M2-KYN	MDSC-TRP	MDSC-KYN	MD-M2 TRP	MD-M2-KYN	Treg-TRP	Treg-KYN
36	GBM	0.3163								0.01	42.7909	0	1.02569				S1	0.0471492	1.39974	0.0251248	1.91624	0.0202426	1.02222	0	0.106098
37	GBM	0.6595								0.01	42.4825						S2	0.0312308	2.46452	0.0462009	2.14618	0.0497994	2.29274	0.0220496	0.0944734
38	GBM	4.6888								Mean							S3	0.0275042	2.43086	0.0309605	2.17832	0.0645814	2.18075	0.00528241	0.0729794
39	GBM	0.035								0.01	49.4964	0	1				S4	0.0468329	1.22465	0.0176735	1.98196			0	0.0794569
40	GBM	0.1887								SEM							S5	0.0106868	1.02108	0	1.4859
41	GBM	0.035								0	6.86023	0	0.0256902				S6	0.0128578		0	1.28744
42	GBM	1.0669								Ttest-pvalue	0.00195827						Mean	0.029377	1.70817	0.0199933	1.83267	0.0448744	1.83191	0.006833	0.088252
43	GBM	62.9649*															SEM	0.00645422	0.307845	0.00738985	0.148835	0.0130342	0.406129	0.00522278	0.00745988
44	GBM	1								Kyn to QA							Ttest-pvalue	0.000192971		2.57082e-07		0.0117104		0.000109259
45	GBM	1.0436								U251	U251+IFN𝝲	MES	MES+IFN𝝲
46	GBM	0.035								0.01	0.01	0	0
47	GBM	0.035								0.01	0.01	0	0
48	GBM	0.8078								0.01	0.01	0	0
49	GBM	0.2158								Mean
50	GBM	0.8783								0.01	0.01	0	0
51	GBM	0.035								SEM
52	GBM	0.035								0	0	0	0
53	GBM	0.035								Ttest-pvalue	not significant
54	GBM	4.6944
55	GBM	1
56	GBM	2.4873
57	GBM	0.035
58	GBM	0.6584
59	GBM	3.5295
60	GBM	0.035
61	GBM	0.035
62	GBM	0.8686
63	GBM	0.035
64	GBM	16.9173*
65	GBM	0.035
66	GBM	0.6388
67	GBM	0.5307
68	GBM	0.035
69	GBM	0.035
70	GBM	0.035
71	GBM	0.5857
72	GBM	0.035
73	GBM	0.035
74	GBM	0.035
75	GBM	0.6574
76	GBM	0.035
77	GBM	0.035
78	GBM	0.2232
79	GBM	27.7045*
80	GBM	0.035
81	GBM	0.035
82	GBM	1
83	GBM	0.035
84	GBM	0.035
85	GBM	0.035
86	GBM	1.4716
87	GBM	0.035
88	GBM	0.1752
89	GBM	0.035
90	GBM	0.4193
91	GBM	0.5469
92	GBM	3.4332
93	GBM	3.277
94	GBM	0.035
95	GBM	0.1645
96	GBM	0.1188
97	GBM	0.035
98	GBM	0.035
99	GBM	14.4041*
100	GBM	0.035
101	GBM	0.035
102	GBM	0.035
103	GBM	4.8187
104	GBM	1.4722
105	GBM	0.035
106	GBM	0.035
107	GBM	0.035
108	GBM	1.0599
	GBM	LGA
Mean	2.24933	0.035
SEM	0.894097	4.00617e-18
Ttest-pvalue		0.006248
Outliers	*

## Sheet: Figure 2
Figure 2A							Figure 2C
Macrophage CD206	Experiment no.	No treatment	KYN	QA			Experiment no.	No treatment	M2+KYN	M2+KYN+UFP648	M2+QA+UFP648			Figure 2D
	Exp 1	40.2	36.9	59.7			Exp 1	35.1	48.9	37.5	54.1			Raw data	Polarization time for M2	Groups	Proliferation			Suppresion
	Exp 2	41.5	40.4	58.7			Exp 2	38.6	47.9	36.3	56.1			6 Days polarization	6 Days	CD8	93.6	80.2	71.8	4.4	18.5	25.1
	Exp 3	34.3	42.5	58.4			Exp 3	34.6	48.2	37.4	55.4					CD8+Kyn	94.7	89.8	77.8	3.31	6.6	21.5
	Exp 4	35.4		46.5			Mean	36.1	48.3333	37.0667	55.2					CD8+QA	93.8	91	79.6	4.4	6.1	20.5
	Exp 5	39.4		59.6			SD	2.47487	0.707107	0.848528	1.41421					CD8+M2	87	87.4	80.2	6.08	10.6	18
	Mean	38.16	39.9333	56.58			ANOVA p value				P<0.0001					CD8+M2+Kyn	75.6	71.9	69.8	11.8	25.1	27
	SD	3.13736	2.82902	5.66277			Tukey's multiple comparisons test				Adjusted P Value					CD8+M2+QA	27.2	35.8	42.4	71	47.9	54.4
	Ttest		0.454601	0.000217718			No treat vs. KYN				<0.0001			9 Days polarization	9 Days	CD8+M2+Kyn	52.8	42.5	51.3	45.8	43.9	45.7
							No treat vs. UFP				0.7905					CD8+M2+QA	23.4	24.4	31.6	74.9	71.5	56.7
Macropage IL4Ra+	Experiment no.	No treatment	KYN	QA			No treat vs. UFP+QA				<0.0001			Controls	__	Negative Control	100	100	100	0	0	0
	Exp 1	23	25	43.1			KYN vs. UFP				<0.0001					Positive Control	1.45	4.65	2.18	98	93.6	92.1
	Exp 2	12.5	15.4	26.6			KYN vs. UFP+QA				0.0008				T test p value
	Exp 3	19.7	20.1	33.9			UFP vs. UFP+QA				<0.0001				6 Days	CD8+M2+Kyn vs. CD8+M2+QA			0.00138237			0.0121238
	Mean	18.4	20.1667	34.5333											9 Days	CD8+M2+Kyn vs. CD8+M2+QA			0.00556495			0.0159332
	SD	5.36936	4.80035	8.26821											6 Days vs. 9 Days.	CD8+M2+Kyn vs. CD8+M2+Kyn			0.00291055			0.00779787
	Ttest		0.692798	0.0471326
																	Mean		SD
MacrophageArginase 1	Experiment no.	No treatment	KYN	QA										Raw data	Polarization time for M2	Groups	Proliferation	Suppresion	Proliferation	Suppresion
	Exp 1	44.9	45.8	57										6 Days polarization	6 Days	CD8	81.8667	16	10.9952	10.574
	Exp 2	46.5	46.9	57.6												CD8+Kyn	87.4333	10.47	8.69502	9.69287
	Exp 3	40.1	42.6	55.4												CD8+QA	88.1333	10.3333	7.52152	8.84553
	Mean	43.8333	45.1	56.6667												CD8+M2	84.8667	11.56	4.0464	6.01771
	SD	3.33067	2.23383	1.13725												CD8+M2+Kyn	72.4333	21.3	2.93655	8.28191
	Ttest		0.613426	0.00321477												CD8+M2+QA	35.1333	57.7667	7.6219	11.9123
														9 Days polarization	9 Days	CD8+M2+Kyn	48.8667	45.1333	5.56447	1.06927
																CD8+M2+QA	26.4667	67.7	4.47363	9.67678
Figure 2B														Controls	Controls	Negative Control	100	0	0	0
	M2-QA / M2															Positive Control	2.76	94.5667	1.67699	3.06649
Groups	↑ Regulated	↓ Regulated	Total	DA score
M1 specific	11	14	25	-0.12
M2 specific	14	6	20	0.4
Proinflammatory	14	12	26	0.0769231
Anti inflamatory or Immunesuppresion	11	3	14	0.571429
PPARg Sig	5	0	5	1
Toll-like Receptor Signaling	1	2	3	-0.333333
IFN Signaling	3	0	3	1
Phagocytosis	2	6	8	-0.5
Autphagy	0	4	4	-1
Cell cyclye and cell differentiation	12	8	20	0.2
Metabolism	16	3	19	0.684211
Lipid metabolism	6	3	9	0.333333
Chemokine and chemotaxis	2	2	4	0
MicroRNA	4	0	4	1
Coagulation	1	2	3	-0.333333
Gene list associated with figure 2B
Genes ↓ Regulated M2+QA to M2	Genes ↑ Regulated M2+QA to M2
M1 specific	M1 Specific
Serpinb1a	Irg1
Timp2	Mir155
Gpx3	Nfkbia
Tlr7	Lpcat2
Sirpb1a	Ptgs1
Fstl1	Ikbke
Fabp4	Irf5
CD28	Gpr132
RNF11	Nfkb1
Tnf	Traf1
Pim2	Icam1
Ifitm6
Ifit1
S1pr1
M2 specific	M2 specific
Ace	Aldh1a2
Igf1	Aox15
Cd93	Nedd4
Emp1	Pparg
F13a1	Rai14
Timp2	Adgre5
	Ptgs1
	Stap2
	Gpr132
	Stfa1
	Plbd1
	Snord111
	Klf4
	Slc39a2
Proinflammatory	Proinflammatory
Ahnak2	Irg1
Pmp22	Aldh1a2
Angptl2	Slc2a6
Gpx3	Rai14
LOC100861706	Nfkbia
Tlr7	Treml2
Igf1	Lrrk1
Mcoln3	Traj1
Sirpb1a	Ptgs1
Fstl1	Stap2
Clec4a1	Ikbke
Fabp4	Irf5
	Nfkb1
	Icam1
Anti inflamatory or Immunesuppresion	Anti inflamatory or Immunesuppresion
Siglec1	Pparg
Ctsk	Pilra
Cd93	P2rx5
	Serpina3g
	Procr
	Mir674
	Fcrlb
	Gpr132
	Stfa1
	Prkcd
	Klf4
Toll-like Receptor Signaling	Toll-like Receptor Signaling
Tlr7	Smpdl3b
Ctsk
PPARg Signaling	PPARg Signaling
None	Aldh1a2
	Nedd4
	Pparg
	Adgre5
	Gpr132
IFN Signaling	IFN Signaling
None	Irg1
	Ikbke
	Irf5
Phagocytosis	Phagocytosis
Soat2	Fcrlb
Fam198b	Mtmr4
Ace
Tlr7
Mcoln3
Cd93
Autphagy	Autphagy
Gpx3	None
Igf1
Mmp13
CD93
Cell cyclye and cell differentiation	Cell cyclye and cell differentiation
Ptgir	Stfa2l1
Dnmt3aos	Ccnd2
Cyp2ab1	Aox15
Ace	Mir155
Igf1	2010005H15Rik
Pecam1	Olfr760-ps1
Fstl1	Ptgs1
Npy	Stfa1
	Snord111
	BC117090
	Pbxip1
	Icam1
Metabolism	Metabolism
mT-Tc	Irg1
mt-Ts2	Stfa2l1
Mamdc2	Ccnd2
	Aldh1a2
	Aox15
	Nedd4
	2010005H15Rik
	Pilra
	P2rx5
	Smpdl3b
	Slc2a6
	Tmtc2
	Mtmr4
	Stfa1
	Snord111
	BC117090
Lipid metabolism	Lipid metabolism
Soat2	Aldh1a2
Igf1	Aox15
Fabp4	Smpdl3b
	Mtmr4
	Plbd1
	Pparg
Chemokine chemotaxis	Chemokine chemotaxis
Emp1	Pf4
Npy	Stap2
MicroRNA	MicroRNA
None	Mir155
	Mir674
	Snord111
	Mir7652
Coagulation	Coagulation
Ace	Pf4
F13a1

## Sheet: Figure 3
Figure 3A
	Experiment no.	No treatment	Kynurenine	QA
Macrophage CD206+	Exp 1	2.3	3.5	35.2
	Exp 2	7.9	8.6	21.2
	Exp 3	6.1	8.9	19.6
	Mean	5.43333	7	25.3333
	SD	2.8589	3.0348	8.58215
	ANOVA p value			0.0078
	Tukey's multiple comparisons test			Adjusted P Value
	No treatment vs. KYN			0.936
	No treatment vs. QA			0.0106
	KYN vs. QA			0.0154
Figure 3B
Raw data	Proliferation			Suppresion
	Experiment 1	Experimnet 2	Experiment 3	Experiment 1	Experimnet 2	Experiment 3
CD8	71.8	70.5	84.1	25.1	26	15
CD8+Kyn	69.7	73.4	88.7	27	23.6	10.62
CD8+QA	68.6	73.5	88.3	28.1	23.4	10.94
CD8+M1	80.2	78.5	72.3	18	19.8	25.3
CD8+M1+Kyn	71.5	68.3	63.8	25.1	25.7	32.5
CD8+M1+QA	52.5	53.8	56.4	44.2	43.9	39.8
T test p value
CD8+M1+Kyn vs. CD8+M1+QA			0.00557731			0.00578169
	Mean		SD
	Proliferation	Suppresion	Proliferation	Suppresion
CD8	75.4667	22.0333	7.50489	6.10765
CD8+Kyn	77.2667	20.4067	10.0729	8.64431
CD8+QA	76.8	20.8133	10.2562	8.86761
CD8+M1	77	21.0333	4.39213	3.80307
CD8+M1+Kyn	67.8667	27.7667	4.5	4.11015
CD8+M1+QA	54.2333	42.6333	2.16564	2.45832

## Sheet: Figure 4
Figure 4 A and Figure B raw data
Groups	M2	M2	M2	M2	M2	M2-QA	M2-QA	M2-QA	M2-QA	M2-QA
	Exp 1	Exp 2	Exp 3	Exp 4	Exp 5	Exp 1	Exp 2	Exp 3	Exp 4	Exp 5	Fold Change	Log 2 change	p value
Irg1	12.659	11.1673	12.9594	13.1794	10.319	14.4545	13.8122	15.4263	15.1211	13.468	2.3996	5.27656	0.00726705
Stfa2l1	7.72717	7.43191	5.40651	5.4983	6.539	8.64776	9.15506	6.85838	7.32411	9.34951	1.74639	3.35517	0.035417
Ccnd2	8.90151	8.56481	8.2204	8.36622	8.20649	10.064	9.91751	9.92353	10.0895	10.688	1.68462	3.21456	2.2746e-05
Aldh1a2	11.8804	11.4524	13.1406	13.0545	11.3707	12.9636	13.1444	14.7214	14.5903	13.5726	1.61873	3.07105	0.0157088
Pf4	7.8536	6.99915	8.09865	7.69686	7.63976	8.2708	7.90803	9.93771	9.48176	9.72368	1.40679	2.65147	0.013743
Gm5483	6.66952	5.86452	6.40676	6.24064	7.64845	7.10963	7.24537	7.8019	7.82702	9.71867	1.37454	2.59285	0.0384642
Nedd4	9.02054	8.62714	9.53031	9.71987	9.7089	9.97037	9.83255	10.4811	10.7616	11.5292	1.1936	2.28723	0.0125628
Mir155	8.95392	9.47736	9.98096	10.049	8.94048	10.606	10.0451	11.0067	10.8701	10.4767	1.12057	2.17432	0.00495494
Mir155	5.90893	5.7063	5.86326	6.2086	6.93227	6.55588	6.749	7.02254	7.01662	8.40927	1.02679	2.03748	0.0308737
Klf4	10.6998	10.8203	11.614	11.8937	11.7299	11.9968	11.8654	12.8509	12.8898	12.2295	1.01495	2.02084	0.0144124
Pparg	8.73613	9.0067	8.70415	9.05491	9.41031	9.73667	9.8339	9.84432	9.88073	10.735	1.02368	2.03309	0.00181981
Slc39a2	11.2763	11.4262	11.4446	11.1499	10.3545	11.621	12.298	12.1939	12.0107	12.3477	0.963988	1.95069	0.00390065
Pilra	7.44628	6.86295	7.11694	7.16792	6.94857	7.60947	7.5891	8.14907	8.12771	8.86634	0.959806	1.94505	0.00540143
P2rx5	7.20655	7.215	7.1299	7.18624	7.17522	7.90519	7.78106	7.7168	8.01434	9.05777	0.912446	1.88223	0.00603245
Smpdl3b	7.99153	7.22843	8.25376	8.02457	7.48338	8.13985	8.11854	9.39879	9.04427	8.82212	0.908379	1.87694	0.0205963
9130004J05Rik	8.00952	9.25967	8.27658	8.43968	7.9297	9.52612	9.45862	8.89069	9.19615	9.26582	0.884449	1.84606	0.00980282
Slc2a6	8.41221	8.56359	8.15444	8.2376	7.86832	9.27441	9.25306	8.91758	9.09937	9.07184	0.876019	1.8353	0.000190817
Rai14	10.4611	10.4522	10.5914	10.5623	9.50416	11.1956	11.1619	11.5009	11.3642	10.6274	0.855759	1.80971	0.00955734
Gm25931	9.65421	11.5361	10.6909	10.5791	11.1008	11.7683	11.6538	11.5071	11.491	11.3536	0.842518	1.79318	0.0306914
Nfkbia	12.5311	12.3251	13.4103	13.5222	12.8151	13.2068	13.3306	14.2176	14.2314	13.758	0.828096	1.77534	0.0319927
Olfr760-ps1	4.68287	5.50014	5.39281	4.81086	5.11445	6.03477	6.03285	6.18776	5.53557	5.8232	0.822606	1.7686	0.00289841
Serpina3g	7.62928	7.30072	7.01427	7.18239	6.34876	8.4785	8.3033	7.33735	7.6134	7.80784	0.812994	1.75685	0.0267522
Treml2	5.77352	5.36292	5.827	5.61529	5.99008	6.05566	5.84772	6.53892	6.51112	7.63582	0.804087	1.74604	0.0393812
Procr	7.75124	7.08026	7.55467	7.35724	7.05095	8.20172	7.69093	8.34572	8.42364	8.08477	0.790483	1.72965	0.00284254
Mir674	5.71121	6.26742	5.89296	6.3162	5.34854	6.71408	6.58545	6.71915	6.88468	6.56374	0.786152	1.72447	0.00316057
Gm26135	11.2498	11.2529	11.3834	11.201	11.116	12.6454	12.1091	11.7991	11.7657	11.7673	0.776714	1.71322	0.00218927
Lrrk1	8.31489	8.36564	8.49434	8.45049	8.58488	8.88378	8.87528	9.16639	9.13183	10.0244	0.774296	1.71035	0.00717263
Gm11084	9.13712	9.92643	10.236	10.1622	9.8038	10.5857	10.3227	10.7198	10.7295	10.7688	0.77218	1.70785	0.00651395
Gm24498	5.9146	7.0295	5.71915	6.62968	6.222	7.27748	6.97686	7.01386	7.18365	6.89436	0.766259	1.70085	0.014934
Adgre5	9.36357	9.42011	10.0724	10.0159	9.99944	10.0075	10.1354	10.5781	10.793	11.1475	0.758018	1.69117	0.0201213
Tmtc2	5.90894	5.70627	6.17108	6.23442	6.16847	6.36095	6.4865	6.88948	6.85011	7.37843	0.75526	1.68794	0.00609253
Gm26216	6.8034	8.26567	7.23419	7.5703	7.41325	8.32169	8.43025	7.86741	8.08948	8.28693	0.741788	1.67225	0.0210936
Traj1	2.75134	2.71988	2.3035	3.35446	3.06462	3.96819	4.39004	3.02731	3.1838	3.28322	0.731753	1.66066	0.0485849
Fcrlb	11.2213	10.9828	11.6749	11.6524	11.4235	11.501	11.8123	12.3902	12.5469	12.3582	0.730722	1.65947	0.0154156
Lpcat2	7.80668	7.16775	7.25214	7.36027	6.86862	7.94728	7.89879	7.96493	8.09966	8.18512	0.728064	1.65641	0.00198982
Gm22571	6.52764	7.70384	6.84821	6.86077	6.29427	7.85206	7.82532	7.58792	7.51613	7.05516	0.720368	1.6476	0.0324348
Ptgs1	9.25152	9.46137	9.68894	9.23984	9.42091	9.53215	9.79423	10.2057	10.1677	10.9626	0.719945	1.64712	0.0225512
Eml4	9.65204	9.59212	8.91493	9.11385	8.59222	10.3404	10.1788	9.67453	9.77843	9.48596	0.718577	1.64556	0.0233361
Stap2	6.16605	6.03479	6.68826	6.7746	6.71657	6.53684	6.65934	7.45208	7.44664	7.8095	0.704826	1.62995	0.0424289
Ikbke	6.64025	6.57733	7.14383	7.01036	6.89105	7.1152	7.18553	7.92418	7.81242	7.72689	0.700284	1.62482	0.00790956
Gm24112	9.93078	11.5556	11.0029	11.0384	11.1983	12.0157	11.665	11.4646	11.4657	11.6004	0.697094	1.62124	0.0429273
Irf5	11.1918	11.2938	10.7319	10.7876	10.3349	11.7056	11.7182	11.2261	11.4472	11.678	0.687004	1.60994	0.00832469
Gpr132	8.86403	8.38663	8.9385	8.98659	9.00079	9.06311	9.00717	9.83343	9.59983	10.0986	0.685121	1.60784	0.0222336
Mtmr4	7.83292	7.85227	7.56538	7.33321	8.04992	8.20483	8.16904	8.02233	8.23564	9.40685	0.680999	1.60325	0.0420072
Gm23613	10.4611	10.4522	10.5914	10.5623	9.50416	11.1956	11.1619	11.5009	11.3642	10.6274	0.855759	1.80971	0.00955734
Nfkb1	11.2842	11.2759	10.9055	10.9849	10.95	11.7366	11.7033	11.558	11.6905	12.0179	0.661156	1.58135	0.000359308
Stfa1	4.19366	3.71906	3.81776	3.67321	4.00934	4.52818	4.62071	3.95499	4.20801	5.38366	0.656505	1.57626	0.0358653
Plbd1	13.8215	13.4663	13.4982	13.6823	13.3743	14.2141	14.3216	13.9464	14.1648	14.4686	0.654554	1.57413	0.000552603
Traf1	7.04887	6.91296	7.49948	7.438	7.46535	7.44574	7.39996	8.1961	8.14752	8.44373	0.653675	1.57317	0.0280717
Gm25961	9.21623	10.6355	10.0423	10.2812	10.2606	11.0864	10.844	10.4855	10.6979	10.5748	0.650536	1.56975	0.0369061
Prkcd	15.1061	15.4297	14.6053	14.6946	14.2621	15.806	15.8518	15.1552	15.3031	15.2245	0.648574	1.56762	0.0330689
Snord111	10.2132	10.4871	10.4299	10.9387	10.6725	11.442	10.6279	11.0272	11.3599	11.5077	0.644646	1.56336	0.0134447
BC117090	4.25868	4.01696	3.58531	3.81589	3.818	4.71141	4.8083	4.02046	4.1018	5.06266	0.641958	1.56045	0.0251441
Gm9027	8.25941	8.06535	8.11142	8.25317	8.16267	8.48603	8.2795	8.60026	9.03434	9.66006	0.641635	1.5601	0.0323858
Gsap	11.8369	12.5206	12.9482	12.7169	12.8232	12.9821	12.9492	13.559	13.3491	13.2058	0.639886	1.55821	0.0224913
Alox15	7.07981	8.13834	7.87009	8.02868	7.99818	8.80595	8.59342	8.18095	8.41389	8.31594	0.639011	1.55726	0.0196248
Gm22980	8.94814	8.45845	8.36878	8.78159	7.99435	9.74461	8.8202	8.75711	9.03493	9.35893	0.632895	1.55067	0.0339308
Gm3458	4.73008	5.62021	6.00256	5.3603	5.73748	5.92911	5.68383	6.54522	6.11927	6.335	0.632362	1.5501	0.0432018
Pbxip1	7.49303	7.1559	7.64483	7.69922	7.70801	7.64795	7.75035	8.2747	8.46144	8.69516	0.625722	1.54298	0.0250133
Gm24357	12.4417	13.0534	12.3595	12.5378	12.4323	13.5983	13.5207	12.69	13.026	13.0935	0.620738	1.53766	0.0180004
Mir7652	3.94804	3.81453	4.18905	4.5278	3.99525	5.40786	4.34416	4.48294	5.00971	4.31888	0.61778	1.53451	0.0369571
Pilrb2	5.12161	4.64709	4.92775	4.84791	4.68465	4.92431	5.10994	5.63953	5.58685	6.05656	0.617636	1.53436	0.0226212
Icam1	7.81086	7.72037	7.58287	7.64493	7.59902	8.11139	7.92395	8.23339	8.54987	8.59353	0.610813	1.52712	0.00193188
Tma16	8.09825	7.87847	8.38973	8.5563	7.7847	8.65382	8.49564	9.20202	9.14746	8.22145	0.602585	1.51844	0.0360483
Atrnl1	10.8763	11.2825	11.3934	11.451	11.549	11.9474	11.8327	11.9249	11.9397	11.9191	0.602318	1.51815	0.000955309
Eid3	5.59544	6.2376	5.85759	6.17786	5.36834	6.68528	6.61696	6.17822	6.89884	5.86108	0.600711	1.51646	0.0436248
LOC100861776	6.25505	6.19211	6.06585	6.36646	5.67644	5.24712	5.3448	5.47881	5.96124	5.52016	-0.600756	0.659408	0.00791556
Gm25121	3.26294	2.90514	3.62674	3.85054	3.69799	3.27954	2.71746	2.8723	2.64481	2.80963	-0.603919	0.657964	0.017948
H2-T24	7.39625	7.56236	7.02349	7.14078	7.01743	6.92882	6.95674	6.2138	6.60361	6.39585	-0.608294	0.655972	0.0100316
Ccr2	10.9164	10.9773	10.3173	10.6412	10.1265	10.3994	10.2499	9.48606	9.89734	9.88504	-0.612226	0.654187	0.0286452
LOC100861754	8.22744	8.52653	8.0867	7.98756	7.61253	7.2667	7.50386	7.49233	7.7962	7.31586	-0.613164	0.653761	0.00832061
Gm16549	8.71182	8.82013	9.50983	9.2405	9.46516	8.33244	8.1671	8.74139	8.82323	8.61585	-0.613485	0.653616	0.0175423
Gm17041	8.98657	9.11091	9.18785	9.20826	8.59667	7.83434	8.34813	8.51704	8.70441	8.61445	-0.614378	0.653211	0.0122002
Gm15648	7.42698	7.70602	7.63804	7.44418	7.25835	6.53361	6.84504	7.12471	7.169	6.72348	-0.615545	0.652683	0.00275633
Gm24157	7.19498	7.35873	7.22514	7.10747	6.5977	5.98614	6.40627	6.43434	6.92497	6.65429	-0.615602	0.652657	0.0162264
Gm19974	8.18831	8.09957	8.50293	8.71168	8.47996	7.37193	7.61724	7.73048	8.02389	8.13219	-0.621347	0.650064	0.00800305
Gm25819	4.64504	4.60829	4.71812	4.52221	4.88401	3.72118	4.02877	3.79336	4.38403	4.33619	-0.622828	0.649397	0.00304166
LOC100862317	4.34364	5.11966	4.59749	4.94467	4.4186	3.92766	4.32081	4.29084	3.93857	3.79259	-0.630717	0.645855	0.00896024
Scel	8.20635	8.38318	8.38256	8.52374	8.8665	7.72802	7.99932	7.92521	7.88208	7.66976	-0.631589	0.645465	0.00106909
LOC100862054	7.74628	8.16377	8.05512	8.20933	7.79039	7.01437	7.35036	7.25103	7.63593	7.52913	-0.636815	0.643131	0.00226919
LOC100862007	8.71988	9.27182	8.9573	9.01893	8.4366	8.07266	8.02537	8.41291	8.5542	8.1514	-0.637595	0.642783	0.00652921
LOC100862154	10.7679	11.1967	11.3013	10.9688	10.3834	9.84341	10.1611	10.2705	10.814	10.3238	-0.641078	0.641234	0.0221926
Gm27241	7.22235	7.51881	7.75086	7.49487	7.63432	6.16394	6.72288	6.96554	7.27841	7.26924	-0.644237	0.639831	0.0209534
Gprc5b	4.88928	5.02012	5.11959	5.30631	5.23512	4.55983	4.40387	4.5598	4.60366	4.20809	-0.647034	0.638592	0.000259847
Anxa8	6.66306	6.16913	6.07145	5.91663	6.11249	5.61519	5.58302	5.48096	5.44398	5.57186	-0.647548	0.638364	0.00109979
Epas1	7.00447	6.6886	7.08257	6.72378	6.45823	5.89891	6.08151	6.59566	6.36277	5.77736	-0.648289	0.638037	0.00870657
Ear7	9.49439	9.79495	9.50618	9.3944	9.74277	9.03533	9.33383	8.93768	8.94488	8.42929	-0.650332	0.637133	0.00429144
Cd200	7.42759	6.73346	7.2421	7.33217	6.8291	6.60799	6.15571	6.82936	6.71551	6.00315	-0.650539	0.637042	0.015956
Gm20181	10.05	9.7442	9.90211	9.93875	9.51961	8.74734	8.93667	9.22037	9.55241	9.44258	-0.651062	0.636811	0.00618722
Tgfbr2	10.8574	10.792	10.8306	10.5944	10.7071	9.95834	10.2019	10.1001	10.1856	10.0797	-0.651152	0.636771	8.07956e-06
mt-Te	13.4558	13.4463	13.7827	13.7976	12.4997	12.9788	13.0833	12.3512	12.8345	12.4665	-0.65355	0.635714	0.0457532
Plod1	10.2059	9.98745	10.3974	9.90406	10.3743	9.25757	9.479	9.74871	9.61941	9.48843	-0.655213	0.634982	0.000950819
Gm19383	8.978	9.1009	8.5508	8.47943	8.35644	7.84027	8.25739	7.8528	8.28877	7.94885	-0.6555	0.634856	0.00582303
Siglecf	8.61384	8.32407	7.63135	7.92818	7.45455	7.65248	7.63616	6.84532	7.37139	7.16843	-0.655641	0.634793	0.0371898
Cd28	5.45187	5.26039	6.16855	6.1014	6.36939	4.96384	4.88732	5.37852	5.52029	5.31779	-0.656765	0.634299	0.0297969
Mrc1	16.9475	17.1585	16.7712	16.7155	16.7847	16.1832	16.5582	16.2964	16.1887	15.8586	-0.658458	0.633555	0.00143083
Nceh1	9.05151	8.98141	8.76643	8.67404	9.33185	8.44265	8.42011	8.19856	8.23662	8.21059	-0.659343	0.633166	0.000837555
LOC100861897	7.45273	7.21668	7.88405	7.75495	7.45967	6.53673	6.63727	7.07905	7.29646	6.91908	-0.659897	0.632923	0.00699927
Gm25194	3.40507	2.87263	4.06671	4.03679	3.97107	3.10737	2.75362	3.27194	3.06318	2.83391	-0.66445	0.630929	0.0296754
Gm23660	3.38857	3.55003	4.49992	4.44506	3.76199	3.31669	3.41365	3.54613	3.20496	2.84138	-0.664552	0.630885	0.0333967
Cyp4a12a	4.63037	5.2742	4.05809	4.04798	4.78507	4.00632	4.05894	3.71572	3.68898	4.00204	-0.664742	0.630802	0.0267375
Entpd1	13.2495	13.1423	12.816	12.8467	12.6375	12.4689	12.4372	12.2692	12.3996	11.7913	-0.665142	0.630627	0.004208
1700122H20Rik	13.0649	13.3011	13.4156	13.68	13.3379	12.4814	12.5351	12.8007	12.9685	12.6802	-0.666726	0.629935	0.00103713
Gpr137b	13.2558	13.5841	13.4008	13.3262	13.614	13.0388	13.013	12.9392	12.7157	12.1405	-0.666736	0.62993	0.00626832
Perp	5.47821	5.33185	5.66775	5.2461	5.90823	4.63192	4.71312	4.98893	4.70353	5.25431	-0.668066	0.62935	0.00388655
Gm27232	6.56766	6.6596	6.5864	6.03943	6.43874	5.57062	5.48279	5.82311	5.87615	6.18765	-0.670302	0.628375	0.00379869
Gm20536	7.82168	7.41927	7.40374	7.43544	7.2009	6.24564	6.65061	6.99423	7.20089	6.83551	-0.67083	0.628145	0.00799011
Gm19894	5.56485	6.33614	6.14905	6.43658	6.5195	5.09213	5.49596	5.61	5.8373	5.61621	-0.670905	0.628113	0.0127716
Cald1	6.18962	6.76327	5.46864	5.58394	6.10176	5.60577	5.87347	4.89308	5.18188	5.19632	-0.671341	0.627923	0.049312
Xylt1	9.03641	8.99124	8.01424	8.23781	8.42824	8.2986	8.18887	7.53942	7.88503	7.43672	-0.67186	0.627697	0.0353768
Stra6l	6.92999	7.16587	6.27402	6.52193	6.34708	6.28435	6.23713	5.95452	6.05763	5.33079	-0.674893	0.626379	0.0240087
Mir6244	5.53935	5.59138	5.3973	5.20209	5.11682	4.35247	4.32281	4.67526	5.24524	4.87195	-0.675841	0.625967	0.00850971
Gm19731	6.97649	6.98145	7.01396	7.0361	6.85416	5.79852	6.04896	6.48659	6.69713	6.44517	-0.677157	0.625397	0.00347888
Snx29	9.17343	9.1682	9.77505	9.54513	10.2117	8.32503	8.71748	9.23268	9.27606	8.93191	-0.678062	0.625004	0.0330209
Gm20285	6.62802	7.05872	6.68758	6.70791	6.04763	5.78882	5.92747	5.92684	6.35257	5.73804	-0.679224	0.624501	0.00844081
Tln2	7.35714	7.88086	7.91668	7.50083	8.46425	6.72014	7.37005	7.38999	7.05737	7.1834	-0.67976	0.624269	0.0177473
Gm1974	10.6154	10.3828	10.9539	11.105	10.7962	9.30625	9.87099	10.2554	10.3615	10.6392	-0.684019	0.622429	0.0316703
C3ar1	14.077	14.0714	14.6054	14.3806	14.388	13.0761	13.3916	13.9314	14.0784	13.6148	-0.68599	0.621579	0.0108638
Gm26517	6.7354	6.51527	6.03536	5.85072	5.68277	5.2127	5.5907	5.352	5.77147	5.4577	-0.686989	0.621149	0.0146459
Gm6377	8.60574	8.66208	9.07931	9.09224	8.3651	7.62384	7.41847	8.52515	8.64562	8.12487	-0.693306	0.618435	0.0382832
Adgrl2	7.75242	7.58669	7.75053	7.86346	7.91958	7.06111	7.06198	7.10711	7.25967	6.91501	-0.693562	0.618325	2.31542e-05
Pdgfc	6.60356	6.81657	6.31429	6.30002	6.42761	5.72372	5.94301	5.81195	5.82929	5.67132	-0.696555	0.617044	0.000200847
Gm19933	10.9143	11.3683	11.2749	11.1948	11.1521	10.1695	10.3759	10.367	10.8067	10.697	-0.69765	0.616576	0.00105663
LOC100862164	5.99477	6.35844	6.33876	5.89152	6.10363	5.07613	5.41348	5.2868	5.73363	5.67713	-0.699991	0.615576	0.00183871
Ptpn22	9.553	9.30469	9.65042	9.67833	9.1978	8.29103	8.58543	8.69742	9.05469	9.24411	-0.702312	0.614587	0.00691843
Nr1d1	6.24411	6.19206	6.87144	6.37372	6.94377	5.38578	5.83202	6.06541	5.90869	5.91635	-0.703372	0.614135	0.00723799
LOC100861758	6.27432	6.37223	6.53689	7.07115	6.34859	5.6526	5.6991	5.89269	5.90655	5.90247	-0.709956	0.611339	0.0017666
Dhrs3	12.2663	12.0456	12.6744	12.414	12.7825	11.473	11.5801	11.8657	12.0472	11.6497	-0.713426	0.60987	0.0029272
Gm19976	13.2883	13.5078	13.6354	13.6577	13.3851	12.373	12.6643	12.7264	13.0831	13.0572	-0.714058	0.609603	0.0014426
LOC100861985	7.38567	7.3518	6.81685	6.54562	6.43069	5.49283	6.40544	5.9485	6.43717	6.67249	-0.71484	0.609273	0.0388035
Gm19826	6.75006	6.8975	7.22611	7.44202	6.67886	5.51829	6.26464	6.47192	6.84231	6.28649	-0.722179	0.606181	0.0241674
Gpr137b-ps	13.6549	13.8662	13.7868	13.6898	13.9965	13.3137	13.3323	13.1934	13.1423	12.3914	-0.724222	0.605323	0.00446718
Cd109	6.39203	5.74961	6.46919	6.38061	6.67856	5.05443	5.33493	5.93568	5.9422	5.75378	-0.729797	0.602989	0.0145689
Gm19369	10.4361	10.2439	10.19	10.0377	9.92014	8.95977	9.37301	9.44974	9.88077	9.513	-0.730321	0.60277	0.00280776
P2ry1	9.36659	9.21715	9.6309	9.73603	9.62789	8.67923	8.59621	8.71774	9.06149	8.84344	-0.736092	0.600364	0.000383541
LOC100861887	10.2139	10.1782	10.3407	10.0936	9.52163	8.96193	9.5041	9.307	9.55806	9.33606	-0.736189	0.600323	0.00314964
Gm10197	7.57731	7.25012	7.74986	7.85918	7.2912	6.28016	6.51195	6.95342	7.45504	6.80834	-0.743753	0.597184	0.0131379
Gm19941	11.3994	11.0821	11.5592	11.3668	11.3243	9.87695	10.1991	10.8385	11.0637	11.0158	-0.747517	0.595628	0.0172411
Cyp4a12b	4.94822	5.55479	4.33284	4.39673	5.01198	4.07283	4.50778	3.90204	4.04144	3.98057	-0.747979	0.595437	0.016639
Gm2174	10.4505	10.5394	10.9671	11.1139	10.749	9.62594	9.71805	9.92945	10.5533	10.2229	-0.754047	0.592938	0.00729537
LOC100861862	7.63914	7.36531	7.59722	8.20508	7.96298	6.38966	6.59264	7.43324	7.14975	7.42966	-0.754956	0.592565	0.0203419
Kdr	8.57128	7.52175	7.88376	8.42002	8.12679	7.5579	7.24045	7.39353	7.87904	6.67209	-0.756121	0.592086	0.0247371
Clec4a3	14.4273	14.586	13.5456	13.7778	13.6386	13.7646	13.7777	12.6892	12.9974	12.9609	-0.757106	0.591682	0.0402187
Pck2	8.53791	8.18579	8.74633	8.74301	7.94563	7.78677	7.85124	7.14926	7.8236	7.72636	-0.764292	0.588742	0.00594747
Focad	7.33131	7.67228	7.92749	7.75361	8.75169	7.00789	7.13028	7.15678	7.18527	7.12388	-0.766455	0.58786	0.0124264
mt-Tn	10.452	10.1258	10.4909	10.7674	9.63876	9.88136	9.86226	9.43386	9.29727	9.1626	-0.767512	0.587429	0.0133383
Gm19645	15.1278	15.1026	15.5365	15.5387	15.1859	13.902	13.9859	14.5474	15.0452	15.1577	-0.770648	0.586154	0.0241793
Lipn	6.3685	5.90104	5.42475	5.83826	5.65518	5.15466	5.21427	5.07132	5.08139	4.80524	-0.77217	0.585536	0.00199023
Gm19494	8.43143	9.32377	8.23798	9.04166	8.25897	7.49135	8.41591	7.6225	7.97666	7.87194	-0.78309	0.581121	0.0208999
Gm20101	6.66337	7.29308	6.90602	6.6595	6.53594	5.58464	5.97491	6.02331	6.172	6.36244	-0.78812	0.579098	0.0028697
Gm26825	10.9585	10.8426	10.6604	10.5125	10.1859	9.42444	9.8515	9.54768	10.2515	10.1308	-0.790824	0.578014	0.00541841
Gm20254	9.7257	9.39697	8.7549	9.31542	8.15556	8.20374	8.60115	8.13302	8.53188	7.91383	-0.792988	0.577148	0.0316233
Eya1	6.8454	7.19761	7.57973	7.26888	7.96443	6.32889	6.65819	6.81241	6.69238	6.38692	-0.79545	0.576163	0.00538498
LOC100862251	6.75637	6.77094	6.99992	6.60593	6.54151	5.64759	6.18043	5.95591	5.85219	6.0541	-0.796889	0.575589	0.000166868
LOC100861649	13.8095	13.9881	14.1236	14.3477	14.1192	12.8615	13.1172	13.3745	13.5769	13.472	-0.797152	0.575484	0.000952003
Slc30a1	7.40065	7.31233	7.17164	7.36397	7.24923	6.69778	6.66339	6.40025	6.55605	6.18665	-0.798741	0.574851	5.30854e-05
Plxnb2	10.2882	10.1475	9.48479	9.72839	9.86497	9.20142	9.46375	8.79337	9.27282	8.7863	-0.79923	0.574656	0.00369681
Ceacam1	10.5321	10.1721	9.36658	9.29875	9.66425	8.97179	9.24817	8.71689	9.01241	9.0745	-0.801995	0.573555	0.0131872
Gm20658	7.34632	7.86925	7.43648	7.51341	7.59782	6.67452	6.83439	6.73912	6.75919	6.63448	-0.824316	0.56475	2.59337e-05
Cd180	11.2007	10.4621	10.1537	10.4094	9.84924	9.51584	9.39847	9.47606	9.92095	9.61237	-0.830293	0.562415	0.00897647
LOC100862081	14.5795	14.7741	15.183	15.5262	15.3062	13.6645	13.9282	14.5722	14.4381	14.5819	-0.83683	0.559872	0.0111398
Marco	7.33126	7.28476	7.52834	6.92429	7.05323	6.54894	6.8083	6.65665	6.17292	5.72176	-0.842663	0.557613	0.0053523
Gm19820	9.59471	9.44091	8.86436	8.73577	7.94437	8.10671	8.71326	7.56607	8.28764	7.63941	-0.853406	0.553476	0.0460127
LOC100505062	11.3651	11.7662	11.6043	11.5375	10.7224	10.4434	10.5532	10.4281	10.9749	10.3094	-0.857316	0.551979	0.00395995
Gm10135	7.8921	7.53907	7.47736	7.65361	7.23323	6.33668	6.57264	6.64761	6.95989	6.95165	-0.86538	0.548902	0.000650466
Gm20024	10.8512	10.8237	11.3021	11.2925	11.0053	9.35337	9.99296	10.4471	10.8569	10.2895	-0.867001	0.548286	0.0127419
Sh2d1b1	10.4373	10.2855	9.67716	9.80782	9.72051	9.31712	9.42101	8.74915	9.22573	8.85139	-0.872759	0.546101	0.00277601
Nov	11.2929	11.1302	11.4197	11.7084	12.0522	10.1921	10.4486	10.5606	11.0332	10.9923	-0.875336	0.545127	0.00514731
Slc9a9	6.60011	6.79735	6.80871	6.76764	7.92756	6.0874	6.16405	5.68659	5.93586	6.64652	-0.876189	0.544805	0.0158244
S1pr1	8.63071	7.66298	7.32521	7.73142	7.1979	7.0068	7.09725	6.94523	6.57904	6.53693	-0.876594	0.544652	0.0131147
LOC100861642	9.28202	8.90561	9.40802	9.64566	9.18359	7.63736	7.99175	8.44959	9.06753	8.88294	-0.879147	0.543689	0.0173292
Sepp1	7.20933	7.09758	7.1817	7.18548	7.14374	6.2918	6.56557	6.48374	6.44454	5.63548	-0.879337	0.543617	0.00082845
Ptgir	14.1145	13.8905	12.8847	13.0678	13.0392	13.1853	12.9001	12.0194	12.4221	11.9176	-0.910458	0.532016	0.0318781
LOC100861650	10.9342	10.9664	11.1525	11.0416	10.5573	9.90982	10.1328	10.0075	10.3808	9.66407	-0.911434	0.531656	0.000379102
LOC100861638	11.9119	11.9891	11.6486	11.8917	11.1017	10.6045	10.6906	10.8926	11.2901	10.4762	-0.917834	0.529303	0.00276523
Serpinb1a	5.8607	5.69664	6.44558	6.00251	6.71337	5.21924	5.0176	5.29784	5.23224	5.28236	-0.933905	0.52344	0.00140545
Sec14l1	11.1604	11.7498	11.5506	11.1825	12.518	10.3828	10.6764	10.6636	10.7144	11.0413	-0.93653	0.522488	0.00832755
mt-Tc	8.57915	9.03984	8.62747	8.08344	7.72856	7.49569	8.18593	7.18828	7.76329	6.70821	-0.943415	0.52	0.0239074
Dnmt3aos	5.96517	5.22715	5.23364	4.87485	5.44541	4.40639	4.38386	4.30076	4.45218	4.47822	-0.944961	0.519444	0.000823844
Ifit1	11.9172	11.7201	12.1274	12.106	11.6592	10.2652	10.5634	11.1859	11.6027	11.1744	-0.947656	0.518474	0.00632383
LOC100862060	14.3625	14.3148	14.8307	14.8148	14.2773	12.6858	13.2294	13.684	14.3067	13.9523	-0.948396	0.518208	0.0153519
LOC100862325	8.06547	8.25254	7.06161	7.21087	7.64032	6.52946	6.77901	6.05943	6.45962	7.65154	-0.950348	0.517507	0.0272044
Ifitm6	8.75973	8.58494	8.45959	8.78418	8.49059	7.59888	7.54588	7.73428	8.12787	7.29855	-0.954716	0.515943	0.000237319
Gm20205	7.97977	8.1652	8.39825	8.19127	7.79678	6.74097	6.99256	7.1947	7.72306	7.08944	-0.958111	0.51473	0.00105056
Cyp2ab1	6.84666	6.86508	7.70162	7.17769	8.16188	6.05393	6.0819	6.74039	6.4994	6.56596	-0.962271	0.513248	0.0104534
Soat2	7.0648	7.33358	7.63546	7.91356	7.24391	6.75901	6.85421	6.02554	6.47145	6.24291	-0.967638	0.511343	0.00205723
Timp2	10.3053	10.2529	9.0493	9.16972	9.16687	8.92194	9.32584	8.3441	8.53398	7.95349	-0.97295	0.509463	0.0297074
LOC100862120	8.33179	8.64263	8.28891	8.37119	7.64757	7.33503	7.51342	7.00836	7.46624	7.07799	-0.976211	0.508313	0.00098588
Ahnak2	11.4271	11.7668	11.0968	11.0493	11.4281	10.6125	10.8535	10.4289	10.4614	9.52201	-0.977933	0.507707	0.00566165
Fam198b	9.1203	9.02872	7.97402	8.19456	7.8001	7.73797	7.73762	7.45988	7.60259	6.61081	-0.993762	0.502166	0.0206038
Pim2	6.54866	6.55507	5.91778	6.70054	6.75134	5.9041	5.86739	5.32521	4.97737	5.22175	-1.03551	0.487842	0.00235377
LOC100862039	7.19256	7.93354	7.58742	7.3258	6.98266	5.75955	6.38809	6.3308	6.62257	6.73366	-1.03746	0.487183	0.00229283
Pmp22	11.9939	11.875	12.2521	11.8102	12.0992	10.7388	11.1446	11.2074	11.0435	10.5915	-1.06094	0.479321	7.59319e-05
Ttyh2	11.8824	11.6938	10.5082	10.8216	10.5641	10.6137	10.4508	9.76622	9.92044	9.40031	-1.06372	0.478396	0.0196353
Angptl2	8.80869	8.73799	9.20311	9.15312	8.92736	7.56863	7.69541	8.38992	8.22349	7.5716	-1.07624	0.474262	0.000591657
Siglec1	6.3964	6.29938	5.21368	5.21132	6.18843	4.91559	5.01538	4.55635	4.63936	4.78452	-1.0796	0.473159	0.00486124
Ace	7.81938	7.30238	7.42685	7.07838	6.81318	6.21584	6.48596	6.31169	6.32656	5.66345	-1.08733	0.470631	0.00113758
Tnf	6.97547	6.73212	6.08498	6.27231	6.63885	5.65022	5.83121	5.10422	5.24731	5.38776	-1.0966	0.467617	0.00075193
Gpx3	9.81567	9.42828	9.25612	9.40697	8.87305	8.0374	8.73292	8.40685	8.35397	7.76252	-1.09729	0.467394	0.00123269
Rnf11	5.69997	6.33121	5.93807	5.87941	6.97168	4.93448	5.2075	5.12635	5.10472	4.9424	-1.10098	0.466201	0.00149035
LOC100861706	12.2654	11.8674	12.3551	12.0592	11.9984	10.1742	10.8816	11.4454	11.5819	10.9421	-1.10403	0.465215	0.00307437
mt-Ts2	8.09491	8.66662	8.17426	9.46107	7.55454	7.68691	8.15343	7.0738	7.13852	6.3715	-1.10545	0.464758	0.036228
LOC100861780	4.99328	5.75905	5.69005	6.01124	4.60537	4.27747	4.54384	4.03838	4.68995	3.94198	-1.11347	0.462181	0.00586795
Tlr7	10.8084	10.3257	10.3324	10.4782	10.6335	9.48569	9.27945	9.5654	9.56072	8.836	-1.1702	0.444359	0.00010575
Mamdc2	10.8013	10.3853	10.8256	10.7523	10.8393	9.34531	9.56516	10.0027	10.1568	8.66378	-1.17401	0.443188	0.00290333
Igf1	11.3567	11.2537	11.5656	11.5908	11.4803	9.84114	10.4196	10.6661	10.9615	9.4743	-1.17691	0.442299	0.00291675
Mmp13	14.4231	13.2925	14.0601	14.4413	13.4336	12.7362	12.4819	13.0317	13.622	11.8669	-1.18234	0.440637	0.0141563
Pecam1	8.07402	8.0473	8.24549	8.17756	8.85707	6.61247	6.9289	7.24027	7.23792	7.37104	-1.20216	0.434623	0.000344157
LOC100503279	13.2104	13.3069	13.5942	13.7371	13.6346	11.6803	12.0895	12.3408	12.8257	12.3587	-1.23759	0.424079	0.000398021
Mcoln3	8.93689	8.98045	8.38265	8.66641	8.63554	7.51424	8.13905	7.40757	7.59234	6.65678	-1.25839	0.418009	0.00133604
LOC100862399	10.9415	11.4073	11.1585	11.44	11.4692	9.50852	10.0323	9.84972	10.6177	9.89767	-1.30212	0.405529	0.000240128
Sirpb1a	9.92443	9.87059	9.11508	9.36141	9.30939	8.61558	8.86774	7.55526	8.17973	7.77933	-1.31665	0.401465	0.00207007
Ctsk	11.4946	11.6208	11.544	11.7398	11.959	10.1997	10.4963	10.723	10.512	9.67547	-1.35035	0.392197	0.000143358
Fstl1	9.43091	9.57689	9.28475	9.6409	9.72052	8.17741	8.58672	8.32741	8.61055	7.18882	-1.35261	0.391583	0.00108013
Clec4a1	9.50165	9.12123	9.67475	9.1847	10.0356	7.76272	7.92091	8.03852	8.07199	8.81668	-1.38143	0.383837	0.000516808
Cd93	10.2352	10.4253	10.3452	10.4532	11.4716	9.11866	9.29242	8.97582	9.11302	9.51463	-1.38318	0.383373	0.000458103
Emp1	13.4296	13.0812	12.7744	13.1593	12.2759	11.9398	11.5693	11.4151	11.8146	10.1682	-1.56271	0.338515	0.00304334
Npy	9.97442	9.82304	10.5749	10.7715	10.298	8.56976	8.54205	9.26948	9.19352	7.9858	-1.57626	0.335349	0.000703469
F13a1	14.9114	14.6114	14.8573	15.207	14.8405	13.463	13.2659	13.6219	14.0057	12.0884	-1.59654	0.330668	0.00148337
Fabp4	10.2555	11.4348	10.3339	10.422	11.8709	8.86833	9.41937	8.97234	8.96454	8.1306	-1.99236	0.251328	0.000931658

## Sheet: Figure 5
Figure 5A								Figure 5B
									Experiment No.	No treatment	Troglitazone	QA	Troglitazone+QA	GW9662	GW9662+QA
								Macrophage CD206+	Exp 1	39.4	58.8	59	57.3	24.4	30.9
									Exp 2	38	53.5	53.9	54.8	35.2	42
									Exp 3	35.4	51.1	43.3	46.7	26	32.6
									Exp 4	37.5	57.9	56
									Exp 5	44.6	64.8	61.2
									Mean	38.98	57.22	54.68	52.9333	28.5333	35.1667
									SD	3.45427	5.2846	6.94673	5.54106	5.82866	5.97857
									ANOVA p value						<0.0001
									Tukey's multiple comparisons test						Adjusted P Value
									No treatment vs. Troglitazone						0.0007
									No treatment vs. QA						0.0034
									No treatment vs. Troglitazone+QA						0.0292
									Troglitazone vs. GW9662						<0.0001
									Troglitazone vs. GW9662+QA						0.0004
									QA vs. GW9662						<0.0001
									QA vs. GW9662+QA						0.0016
									Troglitazone+QA vs. GW9662						0.0005
									Troglitazone+QA vs. GW9662+QA						0.0108
								Figure 5C
								PPARG	Cells	siScrambled	QA	siPPARG	QA siPPARG
								Exp 1	0.99	0.91	1.7	0.21	0.24
								Exp 2	0.93	1.11	1.9	0.26	0.25
								Exp 3	1.03	1.2	1.8	0.21	0.17
								Exp 4	1	1	1.9	0.16	0.19
								Exp 5	0.93	0.94	2.2	0.23	0.41
								Mean	0.976	1.032	1.9	0.214	0.252
								SD	0.0444972	0.12112	0.187083	0.0364692	0.0944458
								ANOVA p value					<0.0001
Figure 5D								Tukey's multiple comparisons test					Adjusted P Value
								Cells vs. QA					<0.0001
								Cells vs. siPPARG					<0.0001
								Cells vs. QA siPPARG					<0.0001
								siScrambled vs. QA					<0.0001
								siScrambled vs. siPPARG					<0.0001
								siScrambled vs. QA siPPARG					<0.0001
								QA vs. siPPARG					<0.0001
								QA vs. QA siPPARG					<0.0001
								Figure 5E
								Macrophage CD206+	Experiment No.	Control	QA	Foxo1 inh	Foxo1 inh+QA
									Exp 1	38.2	54.5	59	56.9
									Exp 2	38	44.3	44	38
									Exp 3	38.8	59.5	58.8	61.9
									Exp 4	34.9	47.9	48.3	51.9
									Mean	37.475	51.55	52.525	52.175
									SD	1.75	6.77717	7.56808	10.2941
									T test				p value
									Cells vs. QA				0.00694513
									Cells vs. Foxo1 inh.				0.00821829
									Cells vs. Foxo1 inh.+QA				0.0305303
								Figure 5F Data
										% of Input				Statistics
								Antibody	Group	Exp 1	Exp 2	Exp 3	Exp 4	Mean	SEM	Ttest (p value)between control
								PPAR𝛄 ab	Control	0.984345	1.44446	2.41743	2.13783	1.74602	0.326011
								PPAR𝛄 ab	QA	30.5187	38.7958	31.7314	35.463	34.1272	1.8784	2.66357e-06
								PPAR𝛄 ab	Trog	13.6037	21.55	9.62056	7.06011	12.9586	3.16442	0.0124478
								Fox1 ab	Control	36.5033	18.3805	31.6139	34.875	30.3432	4.11507
								Fox1 ab	QA	0.99543	0.80858	0.785752	0.690067	0.819957	0.0638759	0.00037068
								Fox1 ab	Trog	2.04518	1.98992	11.3064	5.53013	5.2179	2.19189	0.00168146
								IgG ab	Control	0.0264821	0.0259557	0	0.00500163	0.0143599	0.00692335
								IgG ab	QA	0.0306173	0.0262618	0	0.00536856	0.0155619	0.00756764	0.910529
								IgG ab	Trog	0.0335409	0.0323042	0	0	0.0164613	0.00950728	0.864071
								Figure 5F Gel

## Sheet: Figure 6
												Figure 6C
Figure 6A
	Experiment no.	Isotype	M0	M2	M0+QA	M2+QA
NMDAR1	Exp 1	786	2097	24872	2086	26060
	Exp 2	1101	7982	34982	8621	41345
Figure 6B
	Experiment no.	M2	M2+QA	LAP-5 5um	LAP-5 5um+QA	LAP-5 40um	LAP-5 40um+QA	NMDA
Macrophages CD206+	Exp 1	32.3	55	27.5	36	21.9	24.4	51.2
	Exp 2	30.5	52.5	27.2	31.3	21.6	20.8	50.8
	Exp 3	35.4	46.2	26.2	35.3	19.1	23.9	46.5
	Mean	32.7333	51.2333	26.9667	34.2	20.8667	23.0333	49.5
	SD	2.47857	4.53468	0.680686	2.53574	1.53731	1.95021	2.60576
	T test							p value
	M2 vs. M2+QA							0.00344088
	M2 vs. M2+LAP-5 40uM							0.00213772
	M2 vs. M2+NMDA							0.00127761

## Sheet: Figure 7
Figure 7A								Figure 7B						Figure 7C
														Tumor/Mouse	Genotype	QA Conc.	Mean	SEM	T Test p value
Group	Experiment no.	IDO1	TDO2	KYNU	KMO	QPRT								Tumor/Mouse 1	WT	31	15.7875	3.21322	0.00197084
M2	Exp 1	1	1.5	1.01	1	1.81								Tumor/Mouse 2	WT	4.8
M2	Exp 2	0.61	2.86	0.67	0.8	1.83								Tumor/Mouse 3	WT	18.5
M2	Exp 3	1.63	1.96	0.75	0.65	1.82								Tumor/Mouse 4	WT	9.7
M2+QA	Exp 1	20.5	16.66	603.61	2.69	14.4								Tumor/Mouse 5	WT	23.8
M2+QA	Exp 2	9.59	12.75	1158.42	0.83	6.08								Tumor/Mouse 6	WT	18.8
M2+QA	Exp 3	11.5	16.2	781.41	2.31	12.5								Tumor/Mouse 7	WT	5.5
Mean	M2	1.08	2.10667	0.81	0.816667	1.82								Tumor/Mouse 8	WT	14.2
	M2+QA	13.8633	15.2033	847.813	1.94333	10.9933								Tumor/KYNU M1	KYNU KO	1.6	1	0.259487
SD	M2	0.514684	0.691761	0.177764	0.175594	0.01								Tumor/KYNU M2	KYNU KO	1
	M2+QA	5.82632	2.13706	283.303	0.982717	4.35983								Tumor/KYNU M3	KYNU KO	0.2
Ttest	M2 vs. M2+QA	0.0193439	0.000541023	0.00661366	0.122281	0.0218809								Tumor/KYNU M4	KYNU KO	0.3
														Tumor/KYNU M5	KYNU KO	1.2
														Tumor/KYNU M6	KYNU KO	1.7

## Sheet: Figure 8
Figure 8A
Group	Mouse No.	M2 (CD206+)	M2 (Arg1+)	CD8+CD69+
C57BL6/NJ	WT M1	39.9	50.5	48.1
	WT M2	59.3	42	49.7
	WT M3	26.4	26.8	49
	WT M4	32	37.8	47.9
	WT M5	44.4	50.4	49.6
	WT M6	33.2	44.6	55.4
	WT M7	21.8	49.7	49.6
	WT M8	55.2	51.3	38.6
	WT M9	41.6	33.6	60.1
	WT M10	28.4	44.1	55.3
KYNU KO	KYNU KO M1	7.9	17.5	60.9
	KYNU KO M2	15.8	7.38	60.5
	KYNU KO M3	16	27.6	52.1
	KYNU KO M4	18.9	22.6	48.4
	KYNU KO M5	16.7	40.2	44.4
	KYNU KO M6	21.2	19.1	68.6
	KYNU KO M7	22.4	21.3	69.1
	KYNU KO M8	19.6	16.9	70.1
Mean	WT	38.22	43.08	50.33
	KYNU KO	17.3125	21.5725	59.2625
SEM	WT	3.87983	2.59773	1.81831
	KYNU KO	1.59087	3.35517	3.52496
T test p value	WT vs. KYNU KO	0.000322799	9.58309e-05	0.0295047
Figure 8B
Mouse number	Genotype	Tumor type	M/F	Censor	Days survival
M9	KYNU KO	TRP tumors	M	1	27
M10	KYNU KO	TRP tumors	M	1	27
M11	KYNU KO	TRP tumors	M	1	34
M12	KYNU KO	TRP tumors	F	1	29
M13	KYNU KO	TRP tumors	F	1	45
M14	KYNU KO	TRP tumors	F	1	39
M15	KYNU KO	TRP tumors	M	0	50
WT M11	C57BL6/NJ	TRP tumors	F	1	30
WT M12	C57BL6/NJ	TRP tumors	F	1	22
WT M13	C57BL6/NJ	TRP tumors	F	1	26
WT M14	C57BL6/NJ	TRP tumors	F	1	25
WT M15	C57BL6/NJ	TRP tumors	M	1	23
WT M16	C57BL6/NJ	TRP tumors	M	1	23
WT M17	C57BL6/NJ	TRP tumors	M	1	26
WT M18	C57BL6/NJ	TRP tumors	M	1	29
WT M19	C57BL6/NJ	TRP tumors	M	1	34
				Dead = 1
Log rank p value		0.0129		Surviving =0
Figure 8C
Mouse number	Genotype	Tumor	M/F	Censor	Days survival
M16	KYNU KO	GL-261	M	1	33
M17	KYNU KO	GL-261	M	1	35
M18	KYNU KO	GL-261	M	1	39
M19	KYNU KO	GL-261	M	1	30
M20	KYNU KO	GL-261	M	1	28
M21	KYNU KO	GL-261	F	1	39
M22	KYNU KO	GL-261	F	1	28
M23	KYNU KO	GL-261	F	1	27
M24	KYNU KO	GL-261	F	1	22
WT M20	C57BL6/NJ	GL-261	F	1	28
WT M21	C57BL6/NJ	GL-261	F	1	21
WT M22	C57BL6/NJ	GL-261	F	1	22
WT M23	C57BL6/NJ	GL-261	F	1	26
WT M24	C57BL6/NJ	GL-261	M	1	23
WT M25	C57BL6/NJ	GL-261	M	1	26
WT M26	C57BL6/NJ	GL-261	M	1	26
WT M27	C57BL6/NJ	GL-261	M	1	26
WT M28	C57BL6/NJ	GL-261	M	1	20
				Dead = 1
Log rank p value		0.02		Surviving =0
Figure 8D
Genotype	Mouse Number	Tumor	Group	Anti CD8	Censor	Days survival
C57BL6/NJ	WT 50	M	WT +CD8ab	Yes	1	23
C57BL6/NJ	WT 51	M	WT +CD8ab	Yes	1	24
C57BL6/NJ	WT 52	F	WT +CD8ab	Yes	1	20
C57BL6/NJ	WT 53	F	WT +CD8ab	Yes	1	24
C57BL6/NJ	WT 54	F	WT +CD8ab	Yes	1	23
C57BL6/NJ	WT 55	F	WT	No	1	24
C57BL6/NJ	WT 56	F	WT	No	1	24
C57BL6/NJ	WT 57	M	WT	No	1	21
C57BL6/NJ	WT 58	M	WT	No	1	19
C57BL6/NJ	WT 59	M	WT	No	1	26
KYNU KO	M 48	M	KYNU KO+ CD8ab	Yes	1	22
KYNU KO	M 49	M	KYNU KO+ CD8ab	Yes	1	22
KYNU KO	M 50	F	KYNU KO+ CD8ab	Yes	1	23
KYNU KO	M 51	F	KYNU KO+ CD8ab	Yes	1	22
KYNU KO	M 52	F	KYNU KO+ CD8ab	Yes	1	23
KYNU KO	M 53	M	KYNU KO	NO	1	36
KYNU KO	M 54	F	KYNU KO	NO	1	24
KYNU KO	M 55	M	KYNU KO	NO	1	27
KYNU KO	M 56	M	KYNU KO	NO	1	27
KYNU KO	M 57	F	KYNU KO	NO	1	43
					Dead = 1
Log rank p value		0.005			Surviving =0

## Sheet: Microarray Master List
Probe Set ID	Gene Symbol	1-M2-1_(MTA-1_0).Pravin Gene level RMA.sst-rma-gene-full-Signal	2-M2-3_(MTA-1_0).Pravin Gene level RMA.sst-rma-gene-full-Signal	3-M2-5_(MTA-1_0).Pravin Gene level RMA.sst-rma-gene-full-Signal	4-M2-7_(MTA-1_0).Pravin Gene level RMA.sst-rma-gene-full-Signal	5-M2-11_(MTA-1_0).Pravin Gene level RMA.sst-rma-gene-full-Signal	6-M2+QA-2_(MTA-1_0).Pravin Gene level RMA.sst-rma-gene-full-Signal	7-M2+QA-4_(MTA-1_0).Pravin Gene level RMA.sst-rma-gene-full-Signal	8-M2+QA-6_(MTA-1_0).Pravin Gene level RMA.sst-rma-gene-full-Signal	9-M2+QA-8_(MTA-1_0).Pravin Gene level RMA.sst-rma-gene-full-Signal	10-M2+QA-12_(MTA-1_0).Pravin Gene level RMA.sst-rma-gene-full-Signal	mRNA Accession	mRna - Description	UniGene ID	GO Biological Process ID	GO Biological Process Term	Pathway Source	Pathway Name
TC1200000386.mm.1	Mir5627	2.02697	2.18789	2.19008	2.25998	2.16676	2.23605	2.11411	2.13291	2.17719	2.17496	NR_049203	Mus musculus microRNA 5627 (Mir5627), microRNA.	---	---	---	---	---
TC0800001026.mm.1	Mir7071	2.06248	2.04853	2.0945	2.03458	2.07321	2.06428	2.02231	2.02636	2.14004	2.08968	NR_106039	Mus musculus microRNA 7071 (Mir7071), microRNA.	---	---	---	---	---
TC0200000294.mm.1	Mir7655	2.14728	2.23742	2.10313	2.12888	2.21033	2.14775	2.10736	2.16813	2.17487	2.14624	NR_106115	Mus musculus microRNA 7655 (Mir7655), microRNA.	---	---	---	---	---
TC1000001681.mm.1	Gm25694	2.15902	2.27969	2.22895	2.26902	2.28546	2.32309	2.39901	2.21936	2.29395	2.37252	ENSMUST00000175448	predicted gene, 25694 [gene_biotype:ribozyme transcript_biotype:ribozyme]	---	---	---	---	---
TC0700003385.mm.1	Mir344	2.16728	2.19406	2.18374	2.26397	2.25168	2.24695	2.29187	2.27335	2.13937	2.23128	NR_029772	Mus musculus microRNA 344 (Mir344), microRNA.	---	---	---	---	---
TC1400001337.mm.1	Gm10837	2.17671	2.24214	2.34257	2.24212	2.27455	2.26817	2.21098	2.30594	2.39648	2.2713	XR_141231.1	predicted gene 10837	---	---	---	---	---
TC1200001171.mm.1	Mir323	2.20455	2.31933	2.24741	2.32192	2.27298	2.18735	2.2733	2.26564	2.28449	2.34494	NR_029757	Mus musculus microRNA 323 (Mir323), microRNA.	---	GO:0071222	cellular response to lipopolysaccharide	---	---
TC0700003375.mm.1	Mir344h-1	2.25012	2.2963	2.19449	2.26607	2.18939	2.16829	2.03172	2.1353	2.29686	2.26356	NR_049201	Mus musculus microRNA 344h-1 (Mir344h-1), microRNA.	---	---	---	---	---
TC0700003376.mm.1	Mir344h-1	2.25012	2.2963	2.19449	2.26607	2.18939	2.16829	2.03172	2.1353	2.29686	2.26356	NR_049201_2	microRNA mir-344h-1 (Mir344h-1), microRNA.	---	---	---	---	---
TC0200005042.mm.1	Gm14205	2.26182	2.16956	2.23872	2.21399	2.17102	2.20316	2.24445	2.21667	2.2224	2.19507	ENSMUST00000138427	predicted gene 14205 [gene_biotype:antisense transcript_biotype:antisense]	---	---	---	---	---
TC0700003382.mm.1	Mir344c	2.26884	2.47322	2.5102	2.37616	2.39709	2.44728	2.33158	2.41754	2.42899	2.49574	NR_037286	Mus musculus microRNA 344c (Mir344c), microRNA.	---	---	---	---	---
TC0400003308.mm.1	Foxe3	2.27003	2.23344	2.2157	2.31687	2.28696	2.22717	2.21545	2.23554	2.3792	2.29453	NM_015758	Mus musculus forkhead box E3 (Foxe3), mRNA.	Mm.377122	GO:0001654 // GO:0002088 // GO:0002088 // GO:0002930 // GO:0002930 // GO:0006351 // GO:0006355 // GO:0006357 // GO:0006366 // GO:0009653 // GO:0030154 // GO:0043010 // GO:0043066 // GO:0048468 // GO:0050679 // GO:0061072 // GO:0061072 // GO:0061073 // GO:0061073 // GO:0061303 // GO:0061303 // GO:0071157 // GO:1902747 // GO:1902747 // GO:2001111 // GO:2001111 // GO:2001111 // GO:0006357 // GO:0006…	eye development // lens development in camera-type eye // lens development in camera-type eye // trabecular meshwork development // trabecular meshwork development // transcription, DNA-templated // regulation of transcription, DNA-templated // regulation of transcription from RNA polymerase II promoter // transcription from RNA polymerase II promoter // anatomical structure morphogenesis // cell…	---	---
TC1400000535.mm.1	Gm23469	2.29067	2.35673	2.29653	2.25125	2.28174	2.30439	2.33448	2.25784	2.32799	2.35148	ENSMUST00000157131	predicted gene, 23469 [gene_biotype:snRNA transcript_biotype:snRNA]	---	---	---	---	---
TC1600000227.mm.1	Tssk1	2.29075	2.42862	2.28717	2.13714	2.34786	2.48478	2.29607	2.41745	2.27571	2.44033	NM_009435	Mus musculus testis-specific serine kinase 1 (Tssk1), mRNA.	Mm.439725	GO:0006468 // GO:0007275 // GO:0007283 // GO:0007286 // GO:0016310 // GO:0030154 // GO:0035556 // GO:0006468 // GO:0006468 // GO:0006468 // GO:0007283 // GO:0035556	protein phosphorylation // multicellular organismal development // spermatogenesis // spermatid development // phosphorylation // cell differentiation // intracellular signal transduction // protein phosphorylation // protein phosphorylation // protein phosphorylation // spermatogenesis // intracellular signal transduction	---	---
TC1500001398.mm.1	Gm24833	2.2945	2.35957	2.33751	2.34864	2.31184	2.37971	2.42675	2.46272	2.41583	2.51164	ENSMUST00000116775	predicted gene, 24833 [gene_biotype:snRNA transcript_biotype:snRNA]	---	---	---	---	---
TC1200001167.mm.1	Mir411	2.30435	2.27375	2.25667	2.24505	2.31532	2.48198	2.4344	2.19239	2.40326	2.31679	NR_029916	Mus musculus microRNA 411 (Mir411), microRNA.	---	---	---	---	---
TC1900001728.mm.1	Mir3086	2.30568	2.40155	2.5789	2.33937	2.23508	2.5964	2.56304	2.52285	2.46282	2.62148	NR_037247	Mus musculus microRNA 3086 (Mir3086), microRNA.	---	---	---	---	---
TC1000002681.mm.1	Mir1251	2.30624	2.27352	2.22567	2.30033	2.27126	2.29211	2.29402	2.31408	2.23675	2.27722	NR_037219	Mus musculus microRNA 1251 (Mir1251), microRNA.	---	---	---	---	---
TC0600003585.mm.1	Igkv6-32	2.30721	2.43574	2.52789	2.48443	2.54427	2.50985	2.41404	2.31703	2.57937	2.51494	NCBI_Gene:434039:presumedTranscript_1	immunoglobulin kappa variable 6-32	---	---	---	---	---
TC1300002156.mm.1	Gm23739	2.31357	2.45479	2.48363	2.53452	2.64951	2.50495	2.42995	2.56294	2.5327	2.47034	ENSMUST00000102295	predicted gene, 23739 [gene_biotype:miRNA transcript_biotype:miRNA]	---	---	---	---	---
TC0400002558.mm.1	Mir5106	2.3143	2.32189	2.26417	2.23691	2.34956	2.39187	2.30503	2.3238	2.24633	2.26217	NR_039565	Mus musculus microRNA 5106 (Mir5106), microRNA.	---	---	---	---	---
TC1400002338.mm.1	Gm22725	2.31808	2.53948	2.65414	2.5238	2.4281	2.43857	2.41235	2.44488	2.24733	2.53112	ENSMUST00000158092	predicted gene, 22725 [gene_biotype:snoRNA transcript_biotype:snoRNA]	---	---	---	---	---
TC0600001124.mm.1	Gm10234	2.32542	2.36987	2.43346	2.33497	2.50567	2.51444	2.2855	2.57357	2.548	2.53075	ENSMUST00000089304	predicted gene 10234 [gene_biotype:protein_coding transcript_biotype:protein_coding]	---	GO:0008150	biological_process	---	---
TC1000002254.mm.1	Mir7662	2.32864	2.23907	2.31114	2.25622	2.26449	2.18202	2.36654	2.32766	2.26381	2.08124	NR_106122	Mus musculus microRNA 7662 (Mir7662), microRNA.	---	---	---	---	---
TC0200002791.mm.1	Mir133a-2	2.33027	2.30518	2.30057	2.40011	2.25769	2.2241	2.39069	2.26339	2.35551	2.30974	NR_029901	Mus musculus microRNA 133a-2 (Mir133a-2), microRNA.	---	GO:0010629 // GO:0035195 // GO:0045668 // GO:0060043 // GO:0070482	negative regulation of gene expression // gene silencing by miRNA // negative regulation of osteoblast differentiation // regulation of cardiac muscle cell proliferation // response to oxygen levels	---	---
TC0200004069.mm.1	Olfr1251	2.33196	2.45065	2.37328	2.48849	2.35374	2.38772	2.51197	2.41626	2.53019	2.53248	NM_001011529	Mus musculus olfactory receptor 1251 (Olfr1251), mRNA.	Mm.376637	GO:0007186 // GO:0007608 // GO:0050907 // GO:0007165 // GO:0007186 // GO:0007186 // GO:0007608 // GO:0050896 // GO:0050907 // GO:0050911	G-protein coupled receptor signaling pathway // sensory perception of smell // detection of chemical stimulus involved in sensory perception // signal transduction // G-protein coupled receptor signaling pathway // G-protein coupled receptor signaling pathway // sensory perception of smell // response to stimulus // detection of chemical stimulus involved in sensory perception // detection of che…	---	---
TC0700003374.mm.1	Mir344e	2.33339	2.37713	2.28979	2.33953	2.37103	2.24546	2.38881	2.4181	2.32143	2.27644	NR_037284	Mus musculus microRNA 344e (Mir344e), microRNA.	---	---	---	---	---
TC0700002036.mm.1	Gm17387	2.3346	2.78078	2.91684	2.83062	3.02464	2.85524	2.7937	3.35419	3.36391	2.7615	ENSMUST00000170892	predicted gene, 17387 [gene_biotype:protein_coding transcript_biotype:protein_coding]	---	---	---	---	---
TC0700000829.mm.1	Mir150	2.34048	2.47528	2.71542	2.63631	2.57288	2.52362	2.52552	2.56762	2.41986	2.41885	NR_029560	Mus musculus microRNA 150 (Mir150), microRNA.	---	GO:0002377 // GO:0010468 // GO:0010468 // GO:0045577 // GO:0048872 // GO:0071222	immunoglobulin production // regulation of gene expression // regulation of gene expression // regulation of B cell differentiation // homeostasis of number of cells // cellular response to lipopolysaccharide	---	---
TC0200001884.mm.1	Gm9913	2.34527	2.37816	2.25372	2.31694	2.26064	2.41883	2.27436	2.29442	2.41835	2.38314	ENSMUST00000066157	predicted gene 9913 [gene_biotype:protein_coding transcript_biotype:protein_coding]	---	GO:0008150	biological_process	---	---
TC1100003036.mm.1	Kcnab3os	2.34527	2.30226	2.27378	2.37809	2.33591	2.50347	2.3599	2.27488	2.24725	2.51544	ENSMUST00000136196	potassium voltage-gated channel, shaker-related subfamily, beta member 3, opposite strand [gene_biotype:antisense transcript_biotype:antisense]	---	---	---	---	---
TC1200001132.mm.1	Mir665	2.34742	2.36656	2.43748	2.48132	2.54165	2.41986	2.41915	2.47315	2.4783	2.69476	NR_030425	Mus musculus microRNA 665 (Mir665), microRNA.	---	---	---	---	---
TC0X00001942.mm.1	Gm6938	2.35344	2.55216	2.5827	2.39329	2.49812	2.48617	2.57748	2.44418	2.37375	2.75283	NR_033482	Mus musculus predicted gene 6938 (Gm6938), long non-coding RNA.	Mm.391230	---	---	---	---
TC0100003526.mm.1	Gm27552	2.35636	2.26879	2.45962	2.30815	2.40036	2.45998	2.31357	2.2646	2.35258	2.273	ENSMUST00000183351	predicted gene, 27552 [gene_biotype:miRNA transcript_biotype:miRNA]	---	---	---	---	---
TC0100003527.mm.1	Gm27844	2.35636	2.26879	2.45962	2.30815	2.40036	2.45998	2.31357	2.2646	2.35258	2.273	ENSMUST00000183613	predicted gene, 27844 [gene_biotype:miRNA transcript_biotype:miRNA]	---	---	---	---	---
TC0800000993.mm.1	Mir8109	2.3585	2.41718	2.32216	2.32016	2.35874	2.41889	2.46335	2.54666	2.3562	2.36937	NR_106189	Mus musculus microRNA 8109 (Mir8109), microRNA.	---	---	---	---	---
TC1000002999.mm.1	Gm10744	2.35863	2.47958	2.8705	2.55782	2.63408	2.64985	2.55961	2.61804	2.5355	2.49787	XR_141004.1	PREDICTED: predicted gene 10744 (Gm10744), miscRNA.	---	---	---	---	---
TC0900001388.mm.1	Gm24944	2.35889	2.3682	2.45169	2.41802	2.29772	2.47203	2.38977	2.40487	2.34806	2.51788	ENSMUST00000158330	predicted gene, 24944 [gene_biotype:snoRNA transcript_biotype:snoRNA]	---	---	---	---	---
TC0500000540.mm.1	Gm26486	2.36176	2.19154	2.42117	2.28602	2.35692	2.36933	2.38321	2.31087	2.49844	2.26501	ENSMUST00000158021	predicted gene, 26486 [gene_biotype:rRNA transcript_biotype:rRNA]	---	---	---	---	---
TC1500001343.mm.1	Gm25809	2.36421	2.52631	2.2962	2.32107	2.3047	2.41084	2.41305	2.36147	2.4206	2.30896	ENSMUST00000122789	predicted gene, 25809 [gene_biotype:snoRNA transcript_biotype:snoRNA]	---	---	---	---	---
TC1700001282.mm.1	Six3os1_5	2.36429	2.31249	2.26234	2.40206	2.3439	2.36394	2.36213	2.37382	2.50661	2.4086	ENSMUST00000184318	Six3os1 conserved region 5	---	---	---	---	---
TC1200001135.mm.1	Mir431	2.36697	2.45656	2.47146	2.61245	2.41758	2.4581	2.40789	2.34111	2.42514	2.34129	NR_029951	Mus musculus microRNA 431 (Mir431), microRNA.	---	GO:0071222	cellular response to lipopolysaccharide	---	---
TC0500000012.mm.1	n-R5s169	2.36769	2.54609	2.55126	2.5642	2.51549	2.50068	2.39278	2.52011	2.59805	2.47438	ENSMUST00000083110	nuclear encoded rRNA 5S 169 [gene_biotype:rRNA transcript_biotype:rRNA]	---	---	---	---	---
TC0400001513.mm.1	Gm15906	2.36829	2.52629	2.64305	2.64445	2.48326	2.53779	2.55229	2.53526	2.39851	2.4385	ENSMUST00000124746	predicted gene 15906 [gene_biotype:lincRNA transcript_biotype:lincRNA]	---	---	---	---	---
TC0300002547.mm.1	Gm15999	2.36837	2.45076	2.51981	2.41256	2.50278	2.51267	2.60699	2.46775	2.33075	2.38752	ENSMUST00000127317	predicted gene 15999 [gene_biotype:lincRNA transcript_biotype:lincRNA]	---	---	---	---	---
TC1000001229.mm.1	Mir3059	2.37532	2.44665	2.26276	2.53948	2.38642	2.40834	2.31353	2.29337	2.39498	2.36675	NR_037211	Mus musculus microRNA 3059 (Mir3059), microRNA.	---	---	---	---	---
TC0X00001915.mm.1	Gm14885	2.37967	2.40822	2.39884	2.36413	2.44176	2.3069	2.37873	2.29203	2.61981	2.36081	ENSMUST00000117969	predicted gene 14885 [gene_biotype:processed_pseudogene transcript_biotype:processed_pseudogene]	---	---	---	---	---
TC1200002424.mm.1	Mir3073b	2.38037	2.4109	2.49375	2.47946	2.4831	2.52731	2.46366	2.36202	2.59706	2.35608	NR_049197	Mus musculus microRNA 3073b (Mir3073b), microRNA.	---	---	---	---	---
TC0200004263.mm.1	WT1-AS_6	2.38195	2.64543	2.5373	2.39857	2.64302	2.55867	2.50983	2.61378	2.54966	2.48347	ENSMUST00000184528	WT1 antisense RNA conserved region 6	---	---	---	---	---
TC1900001191.mm.1	Olfr1504	2.38253	2.32918	2.51127	2.47855	2.56832	2.7203	2.72113	2.69543	2.77949	2.76029	NM_146634	Mus musculus olfactory receptor 1504 (Olfr1504), mRNA.	Mm.453527	GO:0007186 // GO:0007608 // GO:0007165 // GO:0007186 // GO:0007186 // GO:0007608 // GO:0007608 // GO:0050896 // GO:0050911 // GO:0050911	G-protein coupled receptor signaling pathway // sensory perception of smell // signal transduction // G-protein coupled receptor signaling pathway // G-protein coupled receptor signaling pathway // sensory perception of smell // sensory perception of smell // response to stimulus // detection of chemical stimulus involved in sensory perception of smell // detection of chemical stimulus involved i…	---	---
TC0100000252.mm.1	Gm24133	2.38302	2.18423	2.48355	2.41432	2.40932	2.30777	2.25053	2.28334	2.51873	2.48981	ENSMUST00000104746	predicted gene, 24133 [gene_biotype:miRNA transcript_biotype:miRNA]	---	---	---	---	---
TC1100002734.mm.1	Gm19835	2.38563	2.39284	2.32835	2.4575	2.4071	2.34675	2.34612	2.39936	2.37951	2.33289	XR_106225.1	PREDICTED: predicted gene, 19835 (Gm19835), miscRNA.	---	---	---	---	---
TC0500000062.mm.1	Mir879	2.38697	2.44157	2.40164	2.38781	2.49957	2.42952	2.40151	2.46568	2.39083	2.39587	NR_030537	Mus musculus microRNA 879 (Mir879), microRNA.	---	---	---	---	---
TC1200000473.mm.1	Gm9812	2.38848	2.39239	2.42317	2.47681	2.35305	2.49077	2.43978	2.46319	2.58235	2.37199	ENSMUST00000061934	predicted gene 9812 [gene_biotype:pseudogene transcript_biotype:pseudogene]	---	---	---	---	---
TC0X00001650.mm.1	Gm23786	2.38945	2.22789	2.30956	2.20358	2.34668	2.21545	2.23701	2.36263	2.26763	2.36106	ENSMUST00000116744	predicted gene, 23786 [gene_biotype:snoRNA transcript_biotype:snoRNA]	---	---	---	---	---
TC0700004387.mm.1	ZNRD1-AS1_2	2.39185	2.39273	2.4766	2.43522	2.34294	2.46412	2.4718	2.40361	2.4489	2.3385	ENSMUST00000183865	ZNRD1 antisense RNA 1 conserved region 2	---	---	---	---	---
TC0700000568.mm.1	Mir3569	2.39266	2.2624	2.32617	2.34639	2.32071	2.34695	2.4783	2.42972	2.32103	2.40446	NR_106134	Mus musculus microRNA 3569 (Mir3569), microRNA.	---	---	---	---	---
TC0700002106.mm.1	Mir3105	2.3976	2.56731	2.58076	2.40492	2.53549	2.54913	2.4597	2.43324	2.384	2.52915	NR_037292.1	microRNA 3105	---	---	---	---	---
TSUnmapped00000122.mm.1	Mir3105	2.3976	2.56731	2.58076	2.40492	2.53549	2.54913	2.4597	2.43324	2.384	2.52915	NR_037292	Mus musculus microRNA 3105 (Mir3105), microRNA.	---	---	---	---	---
TC0300003019.mm.1	Gm16559	2.39789	2.45495	2.68146	2.58115	2.62476	2.41963	2.8146	2.54984	2.7676	2.61884	ENSMUST00000160080	predicted gene 16559 [gene_biotype:antisense transcript_biotype:antisense]	---	---	---	---	---
TC0900001336.mm.1	Mirlet7g	2.4007	2.46443	2.56718	2.53874	2.39381	2.46262	2.5986	2.68624	2.66427	2.59937	NR_029526	Mus musculus microRNA let7g (Mirlet7g), microRNA.	---	GO:0070482 // GO:0071222 // GO:0071241	response to oxygen levels // cellular response to lipopolysaccharide // cellular response to inorganic substance	---	---
TC0400001822.mm.1	Lrrc38	2.40203	2.35597	2.40792	2.42416	2.45035	2.49319	2.40889	2.44639	2.41617	2.34253	NM_001162983	Mus musculus leucine rich repeat containing 38 (Lrrc38), mRNA.	Mm.94020	GO:0006810 // GO:0006811 // GO:0007409 // GO:0007409	transport // ion transport // axonogenesis // axonogenesis	---	---
TC0100002233.mm.1	Mir6349	2.40244	2.56332	2.38021	2.51603	2.58325	2.62641	2.37115	2.52813	2.52537	2.69429	NR_105767	Mus musculus microRNA 6349 (Mir6349), microRNA.	---	---	---	---	---
TC0500002421.mm.1	n-R5s172	2.40419	2.34756	2.39158	2.46468	2.48428	2.22986	2.40151	2.40283	2.31776	2.3517	ENSMUST00000104508	nuclear encoded rRNA 5S 172 [gene_biotype:rRNA transcript_biotype:rRNA]	---	---	---	---	---
TC1700002325.mm.1	Mir6977	2.40691	2.63523	2.50623	2.6044	2.44494	2.51514	2.55091	2.64359	2.36356	2.52603	NR_105943	Mus musculus microRNA 6977 (Mir6977), microRNA.	---	---	---	---	---
TC0600001989.mm.1	Mir182	2.4075	2.32994	2.37003	2.26395	2.29249	2.35678	2.25542	2.26953	2.40903	2.4786	NR_029569	Mus musculus microRNA 182 (Mir182), microRNA.	---	GO:0010468 // GO:0016055 // GO:0046549 // GO:0060041 // GO:0071222	regulation of gene expression // Wnt signaling pathway // retinal cone cell development // retina development in camera-type eye // cellular response to lipopolysaccharide	---	---
TC0700003389.mm.1	Mir344-2	2.40758	2.22255	2.27948	2.18042	2.19317	2.44641	2.32057	2.26383	2.25379	2.34919	NR_030557	Mus musculus microRNA 344-2 (Mir344-2), microRNA.	---	---	---	---	---
TC0X00000583.mm.1	Gm24598	2.408	2.30657	2.391	2.36328	2.27277	2.28964	2.29438	2.30907	2.26945	2.32296	ENSMUST00000122510	predicted gene, 24598 [gene_biotype:snoRNA transcript_biotype:snoRNA]	---	---	---	---	---
TC0700001073.mm.1	Mir7234	2.40887	2.43249	2.20642	2.43211	2.35548	2.49201	2.46531	2.43786	2.51058	2.24821	NR_106093	Mus musculus microRNA 7234 (Mir7234), microRNA.	---	---	---	---	---
TC0X00000669.mm.1	Gm14684	2.40993	2.66929	2.52836	2.57994	2.46816	2.44384	2.54065	2.59371	2.42471	2.48541	ENSMUST00000145722	predicted gene 14684 [gene_biotype:lincRNA transcript_biotype:lincRNA]	---	---	---	---	---
TC0200003668.mm.1	Gm13617	2.41038	2.50666	2.39203	2.62799	2.35222	2.46561	2.51052	2.42858	2.58446	2.45112	ENSMUST00000155350	predicted gene 13617 [gene_biotype:antisense transcript_biotype:antisense]	---	---	---	---	---
TC1300000755.mm.1	Gm22256	2.41075	2.44918	2.41722	2.47263	2.42133	2.5273	2.60531	2.43468	2.44008	2.38544	ENSMUST00000102291	predicted gene, 22256 [gene_biotype:miRNA transcript_biotype:miRNA]	---	---	---	---	---
TC1100003302.mm.1	Gm22947	2.41179	2.57809	2.45932	2.40378	2.45529	2.44215	2.40542	2.58912	2.55426	2.42973	ENSMUST00000158559	predicted gene, 22947 [gene_biotype:snoRNA transcript_biotype:snoRNA]	---	---	---	---	---
TC0900001569.mm.1	Mir26a-1	2.41309	2.35999	2.39508	2.58661	2.45856	2.72329	2.39988	2.59865	2.39517	2.43734	NR_029742	Mus musculus microRNA 26a-1 (Mir26a-1), microRNA.	---	GO:0001933 // GO:0007566 // GO:0035195 // GO:0071222 // GO:2000134	negative regulation of protein phosphorylation // embryo implantation // gene silencing by miRNA // cellular response to lipopolysaccharide // negative regulation of G1/S transition of mitotic cell cycle	---	---
TC1400000972.mm.1	Nkx3-1	2.41543	2.33058	2.53038	2.4323	2.39611	2.5186	2.46505	2.468	2.3167	2.4092	NM_010921	Mus musculus NK-3 transcription factor, locus 1 (Drosophila) (Nkx3-1), mRNA.	Mm.3520	GO:0001655 // GO:0001934 // GO:0006351 // GO:0006355 // GO:0006919 // GO:0007275 // GO:0007431 // GO:0008284 // GO:0008285 // GO:0008285 // GO:0010628 // GO:0010629 // GO:0010942 // GO:0014068 // GO:0030521 // GO:0030850 // GO:0032147 // GO:0033574 // GO:0035260 // GO:0043280 // GO:0043401 // GO:0043491 // GO:0043491 // GO:0043569 // GO:0045892 // GO:0045892 // GO:0045893 // GO:0045893 // GO:0045…	urogenital system development // positive regulation of protein phosphorylation // transcription, DNA-templated // regulation of transcription, DNA-templated // activation of cysteine-type endopeptidase activity involved in apoptotic process // multicellular organismal development // salivary gland development // positive regulation of cell proliferation // negative regulation of cell proliferati…	---	---
TC1200002658.mm.1	Ighv1-78	2.41567	2.9115	2.8201	2.80439	2.6437	2.50874	2.45769	2.53486	2.68514	2.69231	NCBI_Gene:213570:presumedTranscript_1	immunoglobulin heavy variable 1-78	---	---	---	---	---
TC0700004160.mm.1	n-R5s157	2.41882	2.39134	2.52061	2.59177	2.51733	2.66726	2.34529	2.59848	2.60354	2.64858	ENSMUST00000122543	nuclear encoded rRNA 5S 157 [gene_biotype:rRNA transcript_biotype:rRNA]	---	---	---	---	---
TC0500000046.mm.1	Gm21759	2.42368	2.44566	2.73041	2.57006	2.63865	2.53694	2.91746	2.5049	2.71402	2.69626	ENSMUST00000178345	predicted gene, 21759 [gene_biotype:processed_pseudogene transcript_biotype:processed_pseudogene]	---	---	---	---	---
TC1600000877.mm.1	Mir99a	2.42428	2.24362	2.39352	2.40502	2.37782	2.41146	2.45568	2.41493	2.38308	2.37824	NR_029535	Mus musculus microRNA 99a (Mir99a), microRNA.	---	GO:0060218 // GO:0071230 // GO:0071475	hematopoietic stem cell differentiation // cellular response to amino acid stimulus // cellular hyperosmotic salinity response	---	---
TC1100000799.mm.1	Gm12278	2.42446	2.66549	2.54861	2.52814	2.64801	2.44082	2.55656	2.47064	2.5264	2.56901	ENSMUST00000153718	predicted gene 12278 [gene_biotype:antisense transcript_biotype:antisense]	---	---	---	---	---
TC1100001784.mm.1	Gm22711	2.42481	2.26634	2.32301	2.25177	2.30605	2.37054	2.37403	2.28635	2.26403	2.30031	ENSMUST00000116890	predicted gene, 22711 [gene_biotype:snoRNA transcript_biotype:snoRNA]	---	---	---	---	---
TC1200001158.mm.1	Mir882	2.42865	2.64929	2.41178	2.57332	2.36621	2.72325	2.54208	2.57917	2.71873	2.63607	NR_030540	Mus musculus microRNA 882 (Mir882), microRNA.	---	---	---	---	---
TC1100000740.mm.1	Gm12714	2.43054	2.65574	2.71293	2.68475	2.78853	2.57909	2.77609	2.80483	2.69073	2.68072	ENSMUST00000143391	predicted gene 12714 [gene_biotype:lincRNA transcript_biotype:lincRNA]	---	---	---	---	---
TC1200002035.mm.1	n-R5s63	2.43061	2.38673	2.42741	2.52664	2.43995	2.51139	2.51756	2.36271	2.55748	2.39864	ENSMUST00000122756	nuclear encoded rRNA 5S 63 [gene_biotype:rRNA transcript_biotype:rRNA]	---	---	---	---	---
TC1700000152.mm.1	Smok2a	2.43158	2.72311	2.74977	2.75235	2.82549	2.86017	2.65076	2.94114	2.7229	2.70677	NM_013741	Mus musculus sperm motility kinase 2A (Smok2a), mRNA.	Mm.371809	GO:0006468 // GO:0016310 // GO:0035556 // GO:0006468 // GO:0006468 // GO:0035556	protein phosphorylation // phosphorylation // intracellular signal transduction // protein phosphorylation // protein phosphorylation // intracellular signal transduction	---	---
TC0400000768.mm.1	Gm25769	2.43268	2.36876	2.57219	2.58709	2.41638	2.3978	2.60654	2.64745	2.44269	2.49161	ENSMUST00000158569	predicted gene, 25769 [gene_biotype:snoRNA transcript_biotype:snoRNA]	---	---	---	---	---
TC0400000884.mm.1	Mir491	2.43448	2.70008	2.58316	2.5583	2.91888	2.50569	2.46746	2.47033	2.54293	2.67959	NR_030478	Mus musculus microRNA 491 (Mir491), microRNA.	---	---	---	---	---
TC0800000378.mm.1	Gm26578	2.43649	2.67008	2.46352	2.55471	2.46801	2.57669	2.45033	2.55769	2.47803	2.47254	ENSMUST00000181702	predicted gene, 26578 [gene_biotype:lincRNA transcript_biotype:lincRNA]	---	---	---	---	---
TC0700003379.mm.1	Mir344b	2.43673	2.71447	2.37059	2.52796	2.52066	2.67534	2.53467	2.80968	2.40822	2.33831	NR_037285	Mus musculus microRNA 344b (Mir344b), microRNA.	---	---	---	---	---
TC0200004655.mm.1	Gm22902	2.43929	2.53141	2.4056	2.32695	2.65977	2.39138	2.56743	2.35105	2.31808	2.51813	ENSMUST00000158488	predicted gene, 22902 [gene_biotype:ribozyme transcript_biotype:ribozyme]	---	---	---	---	---
TC1200001829.mm.1	Fscb	2.43967	2.41524	2.59544	2.47545	2.6378	2.51247	2.47585	2.39372	2.42737	2.40432	NM_001163271	Mus musculus fibrous sheath CABYR binding protein (Fscb), mRNA.	Mm.189552	---	---	---	---
TC1000002044.mm.1	Cdk19os	2.44103	2.43943	2.47657	2.49875	2.56498	2.48993	2.422	2.48861	2.43508	2.25098	ENSMUST00000044774	cyclin-dependent kinase 19, opposite strand [gene_biotype:antisense transcript_biotype:antisense]	---	---	---	---	---
TC0400001676.mm.1	Gm26001	2.44229	2.55203	2.49691	2.519	2.55914	2.55817	2.41334	2.59986	2.49656	2.48715	ENSMUST00000157989	predicted gene, 26001 [gene_biotype:snRNA transcript_biotype:snRNA]	---	---	---	---	---
TC1200002377.mm.1	Gm24321	2.44237	2.40767	2.42017	2.57931	2.42628	2.4482	2.28027	2.27034	2.41013	2.40428	ENSMUST00000175348	predicted gene, 24321 [gene_biotype:miRNA transcript_biotype:miRNA]	---	---	---	---	---
TC1000003200.mm.1	Olfr247	2.44376	2.73292	2.7262	2.57823	2.95445	2.62289	2.5304	2.61569	2.6871	2.41526	NM_146269	Mus musculus olfactory receptor 247 (Olfr247), mRNA.	Mm.377400	GO:0007186 // GO:0007608 // GO:0007165 // GO:0007186 // GO:0007608 // GO:0050896 // GO:0050911	G-protein coupled receptor signaling pathway // sensory perception of smell // signal transduction // G-protein coupled receptor signaling pathway // sensory perception of smell // response to stimulus // detection of chemical stimulus involved in sensory perception of smell	---	---
TC1200002374.mm.1	Gm25750	2.44615	2.42592	2.48385	2.6221	2.53798	2.54333	2.30917	2.61333	2.40401	2.64878	ENSMUST00000175483	predicted gene, 25750 [gene_biotype:miRNA transcript_biotype:miRNA]	---	---	---	---	---
TC1000001595.mm.1	Apof	2.44685	2.42352	2.5299	2.57989	2.76142	2.58474	2.54942	2.57467	2.62219	2.79698	NM_133997	Mus musculus apolipoprotein F (Apof), mRNA.	Mm.26513	GO:0006629 // GO:0006641 // GO:0006810 // GO:0006869 // GO:0008202 // GO:0008203 // GO:0033344 // GO:0008203	lipid metabolic process // triglyceride metabolic process // transport // lipid transport // steroid metabolic process // cholesterol metabolic process // cholesterol efflux // cholesterol metabolic process	---	---
TC0X00002494.mm.1	Cldn34d	2.44749	2.63811	2.44885	2.64726	2.47238	2.59932	2.48675	2.28098	2.48585	2.3546	NM_001201395	Mus musculus claudin 34D (Cldn34d), mRNA.	Mm.107996	GO:0008150	biological_process	---	---
TC1500000341.mm.1	Gm17473	2.44893	2.60352	2.67812	2.54869	2.59044	2.66981	2.6712	2.63143	2.52823	2.62572	XR_105735.1	predicted gene, 17473	---	---	---	---	---
TC0700004161.mm.1	Gm25423	2.44924	2.33451	2.24477	2.26505	2.36441	2.30408	2.31979	2.41987	2.33796	2.30499	ENSMUST00000157609	predicted gene, 25423 [gene_biotype:snRNA transcript_biotype:snRNA]	---	---	---	---	---
TC0X00001045.mm.1	Gm24993	2.45055	2.96995	2.67414	2.76864	2.82694	2.68564	2.63526	2.61513	2.68437	2.50867	ENSMUST00000157411	predicted gene, 24993 [gene_biotype:miRNA transcript_biotype:miRNA]	---	---	---	---	---
TC1100002726.mm.1	Gm11188	2.45376	2.50642	2.65551	2.62931	2.51752	2.67036	2.57543	2.66328	2.69071	2.66351	ENSMUST00000122382	predicted gene 11188 [gene_biotype:processed_pseudogene transcript_biotype:processed_pseudogene]	---	---	---	---	---
TC0900001239.mm.1	Prr23a3	2.45568	2.80104	2.76731	2.65311	2.93029	2.70304	2.8849	2.70075	2.56567	2.84057	NM_028033	Mus musculus proline rich 23A, member 3 (Prr23a3), mRNA.	Mm.140843	GO:0008150	biological_process	---	---
TC1100003542.mm.1	Kif2b	2.45718	2.53007	2.61497	2.65834	2.63616	2.60919	2.54275	2.51633	2.44974	2.55483	NM_028547	Mus musculus kinesin family member 2B (Kif2b), mRNA.	Mm.67677	GO:0007018 // GO:0007019 // GO:0007049 // GO:0007067 // GO:0051301 // GO:0051983 // GO:0007018 // GO:0007018 // GO:0007019 // GO:0007019 // GO:0007019 // GO:0008152 // GO:0051983 // GO:0051983 // GO:0051983	microtubule-based movement // microtubule depolymerization // cell cycle // mitotic nuclear division // cell division // regulation of chromosome segregation // microtubule-based movement // microtubule-based movement // microtubule depolymerization // microtubule depolymerization // microtubule depolymerization // metabolic process // regulation of chromosome segregation // regulation of chromos…	---	---
TC1600001399.mm.1	Rtp2	2.45721	2.54124	2.45976	2.42118	2.40111	2.37747	2.42013	2.42784	2.50608	2.37337	NM_001008230	Mus musculus receptor transporter protein 2 (Rtp2), mRNA.	Mm.39248	GO:0001580 // GO:0006612 // GO:0051205 // GO:0001580 // GO:0006612 // GO:0051205 // GO:0051205	detection of chemical stimulus involved in sensory perception of bitter taste // protein targeting to membrane // protein insertion into membrane // detection of chemical stimulus involved in sensory perception of bitter taste // protein targeting to membrane // protein insertion into membrane // protein insertion into membrane	---	---
TC1400000737.mm.1	Traj8	2.4575	2.4439	2.54238	2.56312	2.44286	2.46533	2.37982	2.42977	2.53971	2.51764	ENSMUST00000103732	T cell receptor alpha joining 8 [gene_biotype:TR_J_pseudogene transcript_biotype:TR_J_pseudogene]	---	---	---	---	---
TC1400000724.mm.1	Traj60	2.45853	2.45122	2.21935	2.51517	2.45474	2.4376	2.43355	2.42706	2.58495	2.43005	ENSMUST00000167781	T cell receptor alpha joining 60 [gene_biotype:TR_J_pseudogene transcript_biotype:TR_J_pseudogene]	---	---	---	---	---
TC0400000174.mm.1	Gm25977	2.45974	2.5907	2.6644	2.62595	2.46895	2.52059	2.64368	2.70356	2.66867	2.68359	ENSMUST00000158697	predicted gene, 25977 [gene_biotype:snoRNA transcript_biotype:snoRNA]	---	---	---	---	---
TC1000002207.mm.1	Gm25055	2.46022	2.55328	2.6154	2.59994	2.62074	2.65369	2.56378	2.66304	2.63006	2.75863	ENSMUST00000157369	predicted gene, 25055 [gene_biotype:snoRNA transcript_biotype:snoRNA]	---	---	---	---	---
TC0X00003219.mm.1	Gm6620	2.46049	2.57742	2.70736	2.47601	2.55608	2.78937	2.53757	2.67875	2.51289	2.93315	ENSMUST00000120113	predicted gene 6620 [gene_biotype:unprocessed_pseudogene transcript_biotype:unprocessed_pseudogene]	---	---	---	---	---
TC1400002074.mm.1	Mir208a	2.46326	2.60602	2.50743	2.51132	2.36978	2.56987	2.50012	2.36081	2.43878	2.35767	NR_029724	Mus musculus microRNA 208a (Mir208a), microRNA.	---	GO:0010468 // GO:0048747 // GO:0055013 // GO:0060419 // GO:0060420 // GO:0061337 // GO:0070482 // GO:0071260	regulation of gene expression // muscle fiber development // cardiac muscle cell development // heart growth // regulation of heart growth // cardiac conduction // response to oxygen levels // cellular response to mechanical stimulus	---	---
TC0700004609.mm.1	Gm26793	2.46357	2.45506	2.47837	2.48461	2.40253	2.55767	2.39515	2.44223	2.3531	2.54293	ENSMUST00000180930	predicted gene, 26793 [gene_biotype:lincRNA transcript_biotype:lincRNA]	---	---	---	---	---
TC0800001471.mm.1	Gm24283	2.46473	2.5903	2.56514	2.56144	2.50439	2.71962	2.47476	2.66985	2.7766	2.47203	ENSMUST00000104233	predicted gene, 24283 [gene_biotype:snRNA transcript_biotype:snRNA]	---	---	---	---	---
TC0100003714.mm.1	Gm10517	2.46581	2.49043	2.54067	2.52954	2.65502	2.63004	2.62271	2.5971	2.53389	2.5591	ENSMUST00000097444	predicted gene 10517	---	---	---	---	---
TC0100001476.mm.1	Gm16101	2.46737	2.60385	2.68352	2.5771	2.54191	2.65253	2.55761	2.6381	2.57948	2.62363	ENSMUST00000160695	predicted gene 16101 [gene_biotype:processed_pseudogene transcript_biotype:processed_pseudogene]	---	---	---	---	---
TC0X00001299.mm.1	Gm6221	2.46848	2.77949	2.85447	2.73905	2.76767	2.70253	2.66707	2.80645	2.38515	2.69052	ENSMUST00000180064	predicted pseudogene 6221 [gene_biotype:unprocessed_pseudogene transcript_biotype:unprocessed_pseudogene]	---	---	---	---	---
TC0X00001301.mm.1	Gm7905	2.46848	2.77949	2.85447	2.73905	2.76767	2.70253	2.66707	2.80645	2.38515	2.69052	ENSMUST00000119933	predicted pseudogene 7905 [gene_biotype:unprocessed_pseudogene transcript_biotype:unprocessed_pseudogene]	---	---	---	---	---
TC0600003597.mm.1	Igkv6-13	2.4702	2.31959	2.62467	2.68243	2.39046	2.43702	2.37371	2.37002	2.45439	2.47837	NCBI_Gene:667899:presumedTranscript_1	immunoglobulin kappa variable 6-13	---	---	---	---	---
TC0700001480.mm.1	Olfr588-ps1	2.47143	2.61987	2.79159	2.50134	2.77402	2.95341	2.64877	2.62832	2.54739	2.45415	ENSMUST00000181933	olfactory receptor 588, pseudogene 1	---	---	---	---	---
TC1300002361.mm.1	Gm17259	2.47276	2.44336	2.45872	2.44563	2.47315	2.48092	2.60671	2.49607	2.50287	2.43169	XR_105564.1	predicted gene, 17259	---	---	---	---	---
TC0600001223.mm.1	Gm24005	2.47516	2.61052	2.71275	2.45208	2.77244	2.50528	2.53537	2.52725	2.52387	2.67232	ENSMUST00000158459	predicted gene, 24005	---	---	---	---	---
TC0X00002563.mm.1	Mageb10-ps	2.47574	2.57901	2.37929	2.41175	2.41547	2.51239	2.35512	2.48105	2.43796	2.45179	OTTMUST00000095674	melanoma antigen, family B, 10, pseudogene[gene_biotype:unprocessed_pseudogene transcript_biotype:unprocessed_pseudogene]	---	---	---	---	---
TC1900000740.mm.1	Gm25659	2.4774	2.60754	2.7908	2.8007	2.79461	2.75085	2.67084	2.3648	2.72913	2.43028	ENSMUST00000158469	predicted gene, 25659 [gene_biotype:rRNA transcript_biotype:rRNA]	---	---	---	---	---
TC0900002556.mm.1	Mir7241	2.47755	2.4425	2.38681	2.46475	2.46521	2.38859	2.56576	2.54454	2.45801	2.37921	NR_106100	Mus musculus microRNA 7241 (Mir7241), microRNA.	---	---	---	---	---
TC1200001285.mm.1	Gm25622	2.48004	2.3618	2.52938	2.80743	2.497	2.68915	2.37994	2.44235	2.54377	2.57213	ENSMUST00000157217	predicted gene, 25622 [gene_biotype:snRNA transcript_biotype:snRNA]	---	---	---	---	---
TC0600000330.mm.1	Gm13860	2.48133	2.59053	2.62941	2.56143	2.70489	2.53175	2.42109	2.66576	2.67968	2.65083	ENSMUST00000125185	predicted gene 13860 [gene_biotype:lincRNA transcript_biotype:lincRNA]	---	---	---	---	---
TC1000001931.mm.1	Gm9996	2.48202	2.5731	2.65028	2.70401	2.62217	2.6098	2.55241	2.49126	2.5361	2.6793	ENSMUST00000070359	predicted gene 9996 [gene_biotype:protein_coding transcript_biotype:protein_coding]	---	GO:0008150	biological_process	---	---
TC0400003283.mm.1	n-R5s191	2.48296	2.45569	2.66476	2.72722	2.55934	2.63799	2.42373	2.64312	2.49366	2.69096	ENSMUST00000122724	nuclear encoded rRNA 5S 191 [gene_biotype:rRNA transcript_biotype:rRNA]	---	---	---	---	---
TC1700001278.mm.1	Six3os1_2	2.48305	2.41194	2.49081	2.62866	2.56764	2.51268	2.5047	2.38531	2.5505	2.56407	ENSMUST00000184174	Six3os1 conserved region 2	---	---	---	---	---
TC0200002832.mm.1	Gm25879	2.48481	2.60093	2.7081	2.5064	2.64533	2.79574	2.44471	2.51553	2.77945	2.7133	ENSMUST00000104330	predicted gene, 25879 [gene_biotype:snRNA transcript_biotype:snRNA]	---	---	---	---	---
TC0900002065.mm.1	Olfr934	2.48531	2.61623	2.64845	2.47805	2.37597	2.4238	2.44832	2.58402	2.42	2.52159	NM_146442	Mus musculus olfactory receptor 934 (Olfr934), mRNA.	Mm.377499	GO:0007186 // GO:0007608 // GO:0007165 // GO:0007186 // GO:0007186 // GO:0007608 // GO:0007608 // GO:0050896 // GO:0050911 // GO:0050911	G-protein coupled receptor signaling pathway // sensory perception of smell // signal transduction // G-protein coupled receptor signaling pathway // G-protein coupled receptor signaling pathway // sensory perception of smell // sensory perception of smell // response to stimulus // detection of chemical stimulus involved in sensory perception of smell // detection of chemical stimulus involved i…	GenMAPP	GPCRDB_Class_A_Rhodopsin-like
TC0600003274.mm.1	Tas2r104	2.48574	2.72197	2.62929	2.66066	2.53914	2.80356	2.58223	2.48455	2.70802	2.55795	NM_207011	Mus musculus taste receptor, type 2, member 104 (Tas2r104), mRNA.	Mm.377903	GO:0007165 // GO:0007186 // GO:0050896 // GO:0050909	signal transduction // G-protein coupled receptor signaling pathway // response to stimulus // sensory perception of taste	---	---
TC0700001995.mm.1	Mir6401	2.4863	2.54442	2.58966	2.5073	2.58815	2.48353	2.49083	2.52525	2.51616	2.54948	NR_105827	Mus musculus microRNA 6401 (Mir6401), microRNA.	---	---	---	---	---
TC0100000684.mm.1	Kcne4	2.49326	2.70659	2.91641	2.68354	2.49124	2.71138	2.92217	2.79893	2.63589	3.18793	NM_021342	Mus musculus potassium voltage-gated channel, Isk-related subfamily, gene 4 (Kcne4), mRNA.	Mm.24386	GO:0006810 // GO:0006811 // GO:0006813 // GO:0034765 // GO:0071805 // GO:0071805	transport // ion transport // potassium ion transport // regulation of ion transmembrane transport // potassium ion transmembrane transport // potassium ion transmembrane transport	---	---
TC1700001094.mm.1	Gm9984	2.49505	2.60124	2.80044	2.6761	2.52386	2.77385	2.81814	2.88219	2.68813	2.65436	XR_105859.1	PREDICTED: predicted gene 9984 (Gm9984), miscRNA.	---	---	---	---	---
TC0800001979.mm.1	Gm23539	2.49624	2.4919	2.92942	2.67555	2.72509	2.90363	2.77173	2.6613	2.64067	2.72221	ENSMUST00000157537	predicted gene, 23539	---	---	---	---	---
TC0300000827.mm.1	Sprr2g	2.49932	2.52421	2.56189	2.68383	2.38963	2.58425	2.58185	2.40965	2.47432	2.61637	NR_003548	Mus musculus small proline-rich protein 2G (Sprr2g), non-coding RNA.	Mm.57083	GO:0008544 // GO:0018149 // GO:0030216 // GO:0030216 // GO:0031424	epidermis development // peptide cross-linking // keratinocyte differentiation // keratinocyte differentiation // keratinization	---	---
TC0700002114.mm.1	Fgf15	2.50096	2.56944	2.71899	2.67901	2.56375	2.52138	2.59278	2.66133	2.57712	2.53626	NM_008003	Mus musculus fibroblast growth factor 15 (Fgf15), mRNA.	Mm.3904	GO:0001755 // GO:0001934 // GO:0007507 // GO:0008284 // GO:0008543 // GO:0010629 // GO:0046326 // GO:0046330 // GO:0070374 // GO:0070858 // GO:0070858 // GO:0001934 // GO:0001934 // GO:0008284 // GO:0008284 // GO:0008543 // GO:0008543 // GO:0010629 // GO:0010629 // GO:0046326 // GO:0046326 // GO:0046330 // GO:0046330 // GO:0070374 // GO:0070374 // GO:0070858 // GO:0070858	neural crest cell migration // positive regulation of protein phosphorylation // heart development // positive regulation of cell proliferation // fibroblast growth factor receptor signaling pathway // negative regulation of gene expression // positive regulation of glucose import // positive regulation of JNK cascade // positive regulation of ERK1 and ERK2 cascade // negative regulation of bile …	---	---
TC0900002697.mm.1	Gm27157	2.50117	2.57784	2.64325	2.49374	2.71921	2.87091	2.67333	2.6627	2.62063	2.59334	ENSMUST00000183554	predicted gene 27157 [gene_biotype:processed_pseudogene transcript_biotype:processed_pseudogene]	---	---	---	---	---
TC0100003485.mm.1	Lrrc52	2.50212	2.54331	2.52219	2.54636	2.47453	2.3708	2.45494	2.46272	2.31794	2.27257	NM_001013382	Mus musculus leucine rich repeat containing 52 (Lrrc52), mRNA.	Mm.159799	GO:0006810 // GO:0006811 // GO:0008150	transport // ion transport // biological_process	---	---
TC0600003202.mm.1	Gm15862	2.50232	2.64568	2.50357	2.64233	2.58357	2.6436	2.50729	2.55615	2.44973	2.38564	ENSMUST00000146349	predicted gene 15862 [gene_biotype:antisense transcript_biotype:antisense]	---	---	---	---	---
TC0700003139.mm.1	Gm24969	2.50473	2.62529	3.54944	3.26902	2.99759	2.79188	2.58201	2.77451	2.8015	2.51468	ENSMUST00000180331	predicted gene, 24969 [gene_biotype:snoRNA transcript_biotype:snoRNA]	---	---	---	---	---
TC1300001531.mm.1	Olfr1368	2.50615	2.84677	2.88155	2.56439	2.71008	2.72896	2.66336	2.63829	2.71174	2.73369	NM_146534	Mus musculus olfactory receptor 1368 (Olfr1368), mRNA.	Mm.271440	GO:0007186 // GO:0007608 // GO:0007165 // GO:0007186 // GO:0007186 // GO:0007608 // GO:0007608 // GO:0050896 // GO:0050911 // GO:0050911	G-protein coupled receptor signaling pathway // sensory perception of smell // signal transduction // G-protein coupled receptor signaling pathway // G-protein coupled receptor signaling pathway // sensory perception of smell // sensory perception of smell // response to stimulus // detection of chemical stimulus involved in sensory perception of smell // detection of chemical stimulus involved i…	---	---
TC0600000689.mm.1	Vmn1r13	2.50667	2.5411	2.45917	2.28872	2.5944	2.58039	2.50973	2.59811	2.49777	2.56655	NM_053235	Mus musculus vomeronasal 1 receptor 13 (Vmn1r13), mRNA.	Mm.431976	GO:0002244 // GO:0007606 // GO:0007186	hematopoietic progenitor cell differentiation // sensory perception of chemical stimulus // G-protein coupled receptor signaling pathway	---	---
TC0400002704.mm.1	Actl7b	2.50673	2.2898	2.47191	2.44698	2.54147	2.43944	2.50236	2.48463	2.44464	2.55505	NM_025271	Mus musculus actin-like 7b (Actl7b), mRNA.	Mm.251434	---	---	---	---
TC0700003055.mm.1	Mrgpra9	2.50807	2.69051	2.5985	2.60193	2.58597	2.4935	2.47988	2.66272	2.50317	2.64133	ENSMUST00000179005	MAS-related GPR, member A9 [gene_biotype:protein_coding transcript_biotype:protein_coding]	Mm.436563	GO:0007186 // GO:0007165 // GO:0007186 // GO:0007186	G-protein coupled receptor signaling pathway // signal transduction // G-protein coupled receptor signaling pathway // G-protein coupled receptor signaling pathway	---	---
TC0700000090.mm.1	Mir3099	2.50875	2.40146	2.43863	2.53472	2.3616	2.42647	2.29571	2.46156	2.29437	2.71423	NR_037213	Mus musculus microRNA 3099 (Mir3099), microRNA.	---	GO:0071300	cellular response to retinoic acid	---	---
TC0600003592.mm.1	Igkv6-20	2.51084	2.79034	2.88226	2.56095	2.85039	2.74436	2.5466	2.54292	2.58541	2.52045	NCBI_Gene:108024:presumedTranscript_1	immunoglobulin kappa variable 6-20	---	---	---	---	---
TC0500001465.mm.1	Gm27551	2.51181	2.76762	2.50472	2.68648	2.66802	2.81377	2.73244	2.71899	2.64235	2.66697	ENSMUST00000184258	predicted gene, 27551 [gene_biotype:miRNA transcript_biotype:miRNA]	---	---	---	---	---
TC1600001886.mm.1	Gm22163	2.51245	2.53571	2.5601	2.57858	2.41331	2.45104	2.3621	2.56223	2.52705	2.42515	ENSMUST00000158408	predicted gene, 22163 [gene_biotype:snoRNA transcript_biotype:snoRNA]	---	---	---	---	---
TC0100003525.mm.1	Mir6546	2.5129	2.44207	2.50803	2.4576	2.49712	2.60536	2.54432	2.40814	2.49093	2.55262	NR_106103	Mus musculus microRNA 6546 (Mir6546), microRNA.	---	---	---	---	---
TC0700004066.mm.1	Gm26599	2.51382	2.59051	2.82485	2.62137	2.54077	2.64745	2.54271	2.64607	2.65559	2.62561	ENSMUST00000180590	predicted gene, 26599 [gene_biotype:lincRNA transcript_biotype:lincRNA]	---	---	---	---	---
TC0800002958.mm.1	Chst5	2.51471	2.54108	2.61968	2.60927	2.51069	2.82738	2.53813	2.39343	2.54544	2.45856	NM_019950	Mus musculus carbohydrate (N-acetylglucosamine 6-O) sulfotransferase 5 (Chst5), mRNA.	Mm.432506	GO:0005975 // GO:0006044 // GO:0006044 // GO:0006790 // GO:0006790 // GO:0018146 // GO:0018146 // GO:0006044 // GO:0006790 // GO:0018146	carbohydrate metabolic process // N-acetylglucosamine metabolic process // N-acetylglucosamine metabolic process // sulfur compound metabolic process // sulfur compound metabolic process // keratan sulfate biosynthetic process // keratan sulfate biosynthetic process // N-acetylglucosamine metabolic process // sulfur compound metabolic process // keratan sulfate biosynthetic process	---	---
TC1700000792.mm.1	Gm18522	2.5154	2.44087	2.50766	2.63475	2.55681	2.57999	2.38413	2.46887	2.70009	2.50956	ENSMUST00000173947	predicted gene, 18522 [gene_biotype:processed_pseudogene transcript_biotype:processed_pseudogene]	---	---	---	---	---
TC1600000737.mm.1	Gm6958	2.51604	2.87682	2.81384	2.79406	2.97826	2.77762	2.61735	2.56618	2.73336	2.61383	XM_001480210.1	PREDICTED: predicted gene 6958 (Gm6958), mRNA.	---	---	---	---	---
TC1500001908.mm.1	Gm23220	2.51605	2.56444	2.8495	2.70889	2.66786	2.63749	2.59374	2.56987	2.59606	2.46488	ENSMUST00000158115	predicted gene, 23220 [gene_biotype:snoRNA transcript_biotype:snoRNA]	---	---	---	---	---
TC0900002056.mm.1	Olfr160	2.51651	2.59767	2.62139	2.6676	2.72942	2.89362	2.68684	2.91529	2.68601	2.66327	NM_030553	Mus musculus olfactory receptor 160 (Olfr160), mRNA.	Mm.154800	GO:0007186 // GO:0007411 // GO:0007608 // GO:0007165 // GO:0007186 // GO:0007186 // GO:0007608 // GO:0007608 // GO:0050896 // GO:0050911 // GO:0050911	G-protein coupled receptor signaling pathway // axon guidance // sensory perception of smell // signal transduction // G-protein coupled receptor signaling pathway // G-protein coupled receptor signaling pathway // sensory perception of smell // sensory perception of smell // response to stimulus // detection of chemical stimulus involved in sensory perception of smell // detection of chemical st…	GenMAPP	GPCRDB_Class_A_Rhodopsin-like
TC1300000457.mm.1	Gm9979	2.51702	2.62501	2.55924	2.31138	2.58871	2.56329	2.58003	2.2775	2.33649	2.5553	XM_003084920.1	predicted gene 9979	---	---	---	---	---
TC1500001524.mm.1	Mir28c	2.51729	2.30638	2.46034	2.37198	2.49995	2.34131	2.50701	2.41071	2.48704	2.35966	NR_039538.1	microRNA 28c (Mir28c), microRNA.	---	---	---	---	---
TC0300002380.mm.1	Gm23697	2.51729	2.55907	2.81745	3.09484	2.82947	2.79371	2.78195	2.7905	2.87127	2.69398	ENSMUST00000103897	predicted gene, 23697 [gene_biotype:miRNA transcript_biotype:miRNA]	---	---	---	---	---
TC0900000432.mm.1	Olfr961	2.51879	2.89602	2.88128	2.93553	2.7767	2.7177	2.75682	2.79857	2.83166	2.73005	NM_146504	Mus musculus olfactory receptor 961 (Olfr961), mRNA.	Mm.377536	GO:0007186 // GO:0007608 // GO:0007165 // GO:0007186 // GO:0007186 // GO:0007608 // GO:0007608 // GO:0050896 // GO:0050911 // GO:0050911 // GO:0050911	G-protein coupled receptor signaling pathway // sensory perception of smell // signal transduction // G-protein coupled receptor signaling pathway // G-protein coupled receptor signaling pathway // sensory perception of smell // sensory perception of smell // response to stimulus // detection of chemical stimulus involved in sensory perception of smell // detection of chemical stimulus involved i…	GenMAPP	GPCRDB_Class_A_Rhodopsin-like
TC0800000562.mm.1	n-R5s97	2.51892	2.39006	2.53844	2.53693	2.51559	2.70092	2.50341	2.57101	2.63646	2.53136	ENSMUST00000082585	nuclear encoded rRNA 5S 97 [gene_biotype:rRNA transcript_biotype:rRNA]	---	---	---	---	---
TC0200001331.mm.1	Olfr1202	2.51894	2.619	2.63248	2.52686	2.77068	2.6384	2.4557	2.64113	2.71993	2.8189	NM_146462	Mus musculus olfactory receptor 1202 (Olfr1202), mRNA.	Mm.330373	GO:0007186 // GO:0007608 // GO:0050907 // GO:0007165 // GO:0007186 // GO:0007186 // GO:0007608 // GO:0007608 // GO:0050896 // GO:0050907 // GO:0050911 // GO:0050911	G-protein coupled receptor signaling pathway // sensory perception of smell // detection of chemical stimulus involved in sensory perception // signal transduction // G-protein coupled receptor signaling pathway // G-protein coupled receptor signaling pathway // sensory perception of smell // sensory perception of smell // response to stimulus // detection of chemical stimulus involved in sensory…	---	---
TC0200001872.mm.1	Gm13994	2.51894	2.70327	2.67659	2.70354	2.76076	2.69222	2.66675	2.56023	2.74094	2.60696	ENSMUST00000137397	predicted gene 13994 [gene_biotype:lincRNA transcript_biotype:lincRNA]	---	---	---	---	---
TC0400004051.mm.1	Gm13073	2.5197	2.42549	2.55622	2.60756	2.45892	2.52576	2.526	2.455	2.49549	2.52712	ENSMUST00000134059	predicted gene 13073 [gene_biotype:lincRNA transcript_biotype:lincRNA]	---	---	---	---	---
TC0200000537.mm.1	Gm14487	2.52	2.4584	2.53466	2.75373	2.7657	2.66797	2.71835	2.52985	2.57528	2.4487	ENSMUST00000145413	predicted gene 14487 [gene_biotype:lincRNA transcript_biotype:lincRNA]	---	---	---	---	---
TC0500000789.mm.1	Gm16579	2.52048	2.64485	2.556	2.70423	2.48724	2.55451	2.53222	2.4251	2.53604	2.73522	ENSMUST00000161985	predicted gene 16579 [gene_biotype:antisense transcript_biotype:antisense]	---	---	---	---	---
TC0200003923.mm.1	Olfr1048	2.52131	2.77659	2.75978	2.71219	2.69217	2.79359	2.81266	2.72279	2.60366	3.15602	NM_147014	Mus musculus olfactory receptor 1048 (Olfr1048), mRNA.	Mm.223403	GO:0007186 // GO:0007608 // GO:0007165 // GO:0007186 // GO:0007186 // GO:0007608 // GO:0007608 // GO:0050896 // GO:0050911 // GO:0050911	G-protein coupled receptor signaling pathway // sensory perception of smell // signal transduction // G-protein coupled receptor signaling pathway // G-protein coupled receptor signaling pathway // sensory perception of smell // sensory perception of smell // response to stimulus // detection of chemical stimulus involved in sensory perception of smell // detection of chemical stimulus involved i…	---	---
TC0900001227.mm.1	Gm15891	2.52258	2.59712	2.50168	2.5727	2.50583	2.61145	2.50966	2.54982	2.49844	2.54679	ENSMUST00000127307	predicted gene 15891 [gene_biotype:antisense transcript_biotype:antisense]	---	---	---	---	---
TC1700002226.mm.1	Apobec2	2.52279	2.65259	2.49409	2.69708	2.56308	2.48108	2.51857	2.67205	2.62848	2.56118	NM_009694	Mus musculus apolipoprotein B mRNA editing enzyme, catalytic polypeptide 2 (Apobec2), mRNA.	Mm.281793	GO:0006397 // GO:0016556 // GO:0080111 // GO:0080111 // GO:0080111 // GO:0080111	mRNA processing // mRNA modification // DNA demethylation // DNA demethylation // DNA demethylation // DNA demethylation	---	---
TC0X00003204.mm.1	Mageh1	2.52314	2.54079	2.48839	2.60812	2.56907	2.61599	2.65219	2.55246	2.5285	2.57871	NM_023788	Mus musculus melanoma antigen, family H, 1 (Mageh1), mRNA.	Mm.6890	GO:0008150	biological_process	---	---
TC0100003303.mm.1	Gm19678	2.52325	2.55788	2.65957	2.62775	2.59544	2.68819	2.63884	2.46481	2.65721	2.48437	XR_140456.1	PREDICTED: predicted gene, 19678 (Gm19678), miscRNA.	---	---	---	---	---
TC0700003881.mm.1	Usp17ld	2.52337	2.56307	2.54684	2.70408	2.6261	2.69537	2.473	2.42436	2.45715	2.75953	NM_001001559	Mus musculus ubiquitin specific peptidase 17-like D (Usp17ld), mRNA.	Mm.389967	GO:0016579 // GO:0016579 // GO:0043161 // GO:0061136 // GO:0006511 // GO:0016579 // GO:0016579 // GO:0043161 // GO:0061136	protein deubiquitination // protein deubiquitination // proteasome-mediated ubiquitin-dependent protein catabolic process // regulation of proteasomal protein catabolic process // ubiquitin-dependent protein catabolic process // protein deubiquitination // protein deubiquitination // proteasome-mediated ubiquitin-dependent protein catabolic process // regulation of proteasomal protein catabolic p…	---	---
TC0900000727.mm.1	Gm16131	2.52351	2.59374	2.5308	2.71433	2.46814	2.53081	2.63118	2.57417	2.43462	2.40511	ENSMUST00000131007	predicted gene 16131 [gene_biotype:antisense transcript_biotype:antisense]	---	---	---	---	---
TC1200001177.mm.1	Mir666	2.52468	2.57992	2.58844	2.76787	2.66866	2.73686	2.64524	2.57274	2.51067	2.58171	NR_030435	Mus musculus microRNA 666 (Mir666), microRNA.	---	---	---	---	---
TC0700003136.mm.1	Gm24220	2.52741	2.60437	4.42899	4.32891	3.29494	3.35287	2.48974	3.21426	2.76755	2.42837	ENSMUST00000177753	predicted gene, 24220 [gene_biotype:snoRNA transcript_biotype:snoRNA]	---	---	---	---	---
TC0700003135.mm.1	Gm26488	2.52741	2.60437	4.42899	4.32891	3.29494	3.35287	2.48974	3.21426	2.76755	2.42837	ENSMUST00000178225	predicted gene, 26488 [gene_biotype:snoRNA transcript_biotype:snoRNA]	---	---	---	---	---
TC0400002581.mm.1	Gm22518	2.52764	2.39722	2.49391	2.70342	2.55846	2.50671	2.62316	2.62085	2.57346	2.53479	ENSMUST00000158267	predicted gene, 22518 [gene_biotype:miRNA transcript_biotype:miRNA]	---	---	---	---	---
TC0700002331.mm.1	Vmn1r-ps57	2.52766	2.67068	2.55423	2.8817	2.43145	2.74145	2.82156	2.68367	2.59829	2.62697	OTTMUST00000098477	vomeronasal 1 receptor, pseudogene 57[gene_biotype:unprocessed_pseudogene transcript_biotype:unprocessed_pseudogene]	---	---	---	---	---
TC0X00002066.mm.1	Dppa3-ps	2.52826	2.4473	2.59314	2.68916	2.51486	2.64992	2.48846	2.50768	2.5834	2.49287	OTTMUST00000045024	developmental pluripotency-associated 3, pseudogene[gene_biotype:transcribed_processed_pseudogene transcript_biotype:transcribed_processed_pseudogene]	---	---	---	---	---
TC0X00002460.mm.1	Gm14755	2.52893	2.50279	2.52785	2.50627	2.42208	2.58284	2.51924	2.49367	2.5587	2.68936	ENSMUST00000118037	predicted gene 14755 [gene_biotype:processed_pseudogene transcript_biotype:processed_pseudogene]	---	---	---	---	---
TC0400003038.mm.1	Gm12633	2.52912	2.39838	2.40003	2.64951	2.45695	2.55908	2.5835	2.48359	2.32148	2.41126	NR_033610	Mus musculus predicted gene 12633 (Gm12633), non-coding RNA.	Mm.484218	---	---	---	---
TC0700003897.mm.1	Olfr620	2.52945	2.72352	2.81991	2.64146	2.95011	2.63581	2.66928	2.65172	2.76572	2.82374	NM_146812	Mus musculus olfactory receptor 620 (Olfr620), mRNA.	Mm.377699	GO:0007165 // GO:0007186 // GO:0007608 // GO:0050911 // GO:0007165 // GO:0007165 // GO:0007186 // GO:0007186 // GO:0007608 // GO:0007608 // GO:0050896 // GO:0050911	signal transduction // G-protein coupled receptor signaling pathway // sensory perception of smell // detection of chemical stimulus involved in sensory perception of smell // signal transduction // signal transduction // G-protein coupled receptor signaling pathway // G-protein coupled receptor signaling pathway // sensory perception of smell // sensory perception of smell // response to stimulu…	---	---
TC1900001288.mm.1	Foxd4	2.52946	2.40211	2.43983	2.66375	2.41242	2.54212	2.34818	2.39059	2.56661	2.64232	NM_008022	Mus musculus forkhead box D4 (Foxd4), mRNA.	Mm.377080	GO:0006351 // GO:0006355 // GO:0006357 // GO:0009653 // GO:0030154 // GO:0006357 // GO:0009653 // GO:0030154	transcription, DNA-templated // regulation of transcription, DNA-templated // regulation of transcription from RNA polymerase II promoter // anatomical structure morphogenesis // cell differentiation // regulation of transcription from RNA polymerase II promoter // anatomical structure morphogenesis // cell differentiation	---	---
TC0400000239.mm.1	Gm11919	2.52972	2.45184	2.52364	2.67421	2.5064	2.62129	2.43764	2.46189	2.50144	2.49116	ENSMUST00000117609	predicted gene 11919 [gene_biotype:processed_pseudogene transcript_biotype:processed_pseudogene]	---	---	---	---	---
TC0600003371.mm.1	Gm25430	2.52982	2.64463	3.02578	2.776	2.64412	3.04702	2.61223	2.54585	2.8295	3.0985	ENSMUST00000157614	predicted gene, 25430	---	---	---	---	---
TC0900000391.mm.1	Olfr894	2.5299	2.7466	2.70252	3.01907	2.58753	2.57668	2.42585	2.67768	2.97427	2.53493	NM_146868	Mus musculus olfactory receptor 894 (Olfr894), mRNA.	Mm.377728	GO:0007186 // GO:0007608 // GO:0007165 // GO:0007186 // GO:0007186 // GO:0007608 // GO:0007608 // GO:0050896 // GO:0050911 // GO:0050911	G-protein coupled receptor signaling pathway // sensory perception of smell // signal transduction // G-protein coupled receptor signaling pathway // G-protein coupled receptor signaling pathway // sensory perception of smell // sensory perception of smell // response to stimulus // detection of chemical stimulus involved in sensory perception of smell // detection of chemical stimulus involved i…	GenMAPP	GPCRDB_Class_A_Rhodopsin-like
TC0200000813.mm.1	Gm13497	2.53028	2.77784	2.7225	2.85057	2.71064	2.62606	2.68672	2.62632	2.5362	2.61467	NR_040636	Mus musculus predicted gene 13497 (Gm13497), long non-coding RNA.	Mm.417725	---	---	---	---
TC1300000256.mm.1	Hist1h1t	2.53155	2.54083	2.85813	2.5441	2.51316	2.49807	2.38949	2.60206	2.61899	2.48729	NM_010377	Mus musculus histone cluster 1, H1t (Hist1h1t), mRNA.	Mm.8048	GO:0006334 // GO:0007275 // GO:0007283 // GO:0007339 // GO:0030154 // GO:0030317 // GO:0007283	nucleosome assembly // multicellular organismal development // spermatogenesis // binding of sperm to zona pellucida // cell differentiation // sperm motility // spermatogenesis	---	---
TC0300000113.mm.1	Mir124a-2	2.53168	2.49776	2.31979	2.57057	2.32278	2.41486	2.48902	2.55202	2.57088	2.38346	NR_029814	Mus musculus microRNA 124a-2 (Mir124a-2), microRNA.	---	GO:0007417 // GO:0010468 // GO:0010976 // GO:0031536 // GO:0035195 // GO:0035195 // GO:0045666 // GO:0046549 // GO:0048675 // GO:0050769 // GO:0050769 // GO:0051402	central nervous system development // regulation of gene expression // positive regulation of neuron projection development // positive regulation of exit from mitosis // gene silencing by miRNA // gene silencing by miRNA // positive regulation of neuron differentiation // retinal cone cell development // axon extension // positive regulation of neurogenesis // positive regulation of neurogenesis…	---	---
TC0Y00000159.mm.1	LOC100502866	2.53207	2.39962	2.49537	2.49267	2.50407	2.66518	2.4878	2.47075	2.3476	2.37073	XM_003085609.1	PREDICTED: uncharacterized LOC100502866 (LOC100502866), mRNA.	---	---	---	---	---
TC0Y00000408.mm.1	LOC100504492	2.53207	2.39962	2.49537	2.49267	2.50407	2.66518	2.4878	2.47075	2.3476	2.37073	XM_003085471.2	PREDICTED: uncharacterized LOC100504492 (LOC100504492), mRNA.	---	---	---	---	---
TC0Y00000399.mm.1	LOC100862029	2.53207	2.39962	2.49537	2.49267	2.50407	2.66518	2.4878	2.47075	2.3476	2.37073	XM_003689065.1	PREDICTED: uncharacterized LOC100862029 (LOC100862029), mRNA.	---	---	---	---	---
TC0300002424.mm.1	Tdpoz2	2.53306	2.65747	2.42579	2.54812	2.65673	2.56336	2.54764	2.41703	2.52139	2.50353	NM_001007222	Mus musculus TD and POZ domain containing 2 (Tdpoz2), mRNA.	Mm.377260	---	---	---	---
TC0700000889.mm.1	Gm22427	2.5342	2.72582	2.82319	2.83473	2.77523	2.59495	2.7219	2.73003	2.67639	2.63015	ENSMUST00000103922	predicted gene, 22427 [gene_biotype:miRNA transcript_biotype:miRNA]	---	---	---	---	---
TC0X00001738.mm.1	Gm6019	2.53431	2.52295	2.88716	3.0638	2.86265	2.78219	2.57694	2.52985	2.56591	2.57214	ENSMUST00000148369	predicted gene 6019 [gene_biotype:processed_pseudogene transcript_biotype:processed_pseudogene]	---	---	---	---	---
TC0800002659.mm.1	LOC100862404	2.53442	2.4925	2.51937	2.51157	2.4547	2.51992	2.49132	2.53626	2.46809	2.46491	XR_140912.1	PREDICTED: uncharacterized LOC100862404 (LOC100862404), miscRNA.	---	---	---	---	---
TC1400001891.mm.1	Gm17070	2.53474	2.57985	2.7304	2.69247	2.43204	2.5538	2.52321	2.82919	2.55221	2.90923	ENSMUST00000170463	predicted gene 17070 [gene_biotype:processed_pseudogene transcript_biotype:processed_pseudogene]	---	---	---	---	---
TC0800001462.mm.1	Gm27045	2.53489	2.56631	2.52928	2.41091	2.68599	2.51616	2.60324	2.41823	2.4765	2.4298	ENSMUST00000182145	predicted gene, 27045 [gene_biotype:antisense transcript_biotype:antisense]	---	---	---	---	---
TC1200002280.mm.1	Gm8893	2.53517	2.81769	2.77339	2.66127	2.76617	2.66526	2.87534	2.67828	2.77459	2.71218	ENSMUST00000172146	predicted gene 8893 [gene_biotype:unprocessed_pseudogene transcript_biotype:unprocessed_pseudogene]	---	---	---	---	---
TC0Y00000045.mm.1	Rbm31y	2.5352	2.42301	2.3081	2.62073	2.50608	2.45988	2.42524	2.60053	2.31137	2.40303	NM_028970_2	RNA binding motif 31, Y-linked (Rbm31y), mRNA.	---	---	---	---	---
TC1900001451.mm.1	Gm22714	2.53588	2.56666	2.49396	2.60619	2.34597	2.45398	2.48999	2.48249	2.59149	2.39162	ENSMUST00000116894	predicted gene, 22714 [gene_biotype:ribozyme transcript_biotype:ribozyme]	---	---	---	---	---
TC1400000080.mm.1	Gm20349	2.53595	2.53519	2.80104	2.62633	2.64436	2.4952	2.59364	2.63865	2.39265	2.62109	XR_105604.1	PREDICTED: predicted gene, 20349 (Gm20349), miscRNA.	---	---	---	---	---
TC1900001190.mm.1	Olfr1501	2.5361	2.43739	2.40433	2.538	2.56722	2.56106	2.42926	2.46211	2.56751	2.51132	NM_146633	Mus musculus olfactory receptor 1501 (Olfr1501), mRNA.	Mm.271476	GO:0007186 // GO:0007608 // GO:0007165 // GO:0007186 // GO:0007186 // GO:0007608 // GO:0007608 // GO:0050896 // GO:0050911 // GO:0050911	G-protein coupled receptor signaling pathway // sensory perception of smell // signal transduction // G-protein coupled receptor signaling pathway // G-protein coupled receptor signaling pathway // sensory perception of smell // sensory perception of smell // response to stimulus // detection of chemical stimulus involved in sensory perception of smell // detection of chemical stimulus involved i…	---	---
TC1200001188.mm.1	Mir487b	2.5362	2.67107	2.61313	2.6987	2.61006	2.63077	2.6255	2.49681	2.67796	2.44562	NR_030271	Mus musculus microRNA 487b (Mir487b), microRNA.	---	---	---	---	---
TC0X00003350.mm.1	Gm15226	2.5368	2.49986	2.66063	2.53254	2.77097	2.70583	2.94834	2.57577	2.65801	2.65548	ENSMUST00000156526	predicted gene 15226 [gene_biotype:lincRNA transcript_biotype:lincRNA]	---	---	---	---	---
TC0X00002233.mm.1	Mir542	2.53773	2.44061	2.43829	2.53216	2.95611	2.40965	2.57262	2.58589	2.7218	2.47059	NR_030264	Mus musculus microRNA 542 (Mir542), microRNA.	---	GO:0060218	hematopoietic stem cell differentiation	---	---
TC1100003989.mm.1	Gm15642	2.53927	2.74471	2.45364	2.74111	2.6197	2.62109	2.68607	2.46708	2.54743	2.56378	ENSMUST00000148057	predicted gene 15642 [gene_biotype:antisense transcript_biotype:antisense]	---	---	---	---	---
TC1600001360.mm.1	Mir7680	2.53957	2.50311	2.44912	2.41582	2.41152	2.45379	2.40954	2.45441	2.67299	2.42847	NR_106145	Mus musculus microRNA 7680 (Mir7680), microRNA.	---	---	---	---	---
TC0500003002.mm.1	Gm15988	2.54003	2.8495	2.85094	2.76377	2.6655	2.92164	2.996	2.62219	2.61119	2.78081	ENSMUST00000118677	predicted gene 15988 [gene_biotype:processed_pseudogene transcript_biotype:processed_pseudogene]	---	---	---	---	---
TC0300000874.mm.1	Gm15234	2.54014	2.32825	2.42643	2.66868	2.4207	2.36671	2.36804	2.62383	2.547	2.60665	ENSMUST00000141485	predicted gene 15234 [gene_biotype:lincRNA transcript_biotype:lincRNA]	---	---	---	---	---
TC0500002305.mm.1	Nkx3-2	2.54116	2.54066	2.60776	2.54071	2.59873	2.5708	2.58887	2.47661	2.55029	2.55759	NM_007524	Mus musculus NK3 homeobox 2 (Nkx3-2), mRNA.	Mm.2530	GO:0000122 // GO:0001501 // GO:0006351 // GO:0006355 // GO:0007368 // GO:0031016 // GO:0032331 // GO:0042474 // GO:0043066 // GO:0048513 // GO:0048536 // GO:0048645 // GO:0048705 // GO:0048706 // GO:0055123 // GO:0060576	negative regulation of transcription from RNA polymerase II promoter // skeletal system development // transcription, DNA-templated // regulation of transcription, DNA-templated // determination of left/right symmetry // pancreas development // negative regulation of chondrocyte differentiation // middle ear morphogenesis // negative regulation of apoptotic process // organ development // spleen …	---	---
TC0100001014.mm.1	Gm26214	2.54156	2.56086	2.69729	2.83068	2.80935	2.71617	2.70357	2.66043	2.69127	2.88953	ENSMUST00000158581	predicted gene, 26214 [gene_biotype:snRNA transcript_biotype:snRNA]	---	---	---	---	---
TC0X00002118.mm.1	Gm23705	2.54196	2.76079	3.04735	2.62719	2.64198	2.90463	2.55214	2.75401	2.54199	2.78143	ENSMUST00000104370	predicted gene, 23705 [gene_biotype:snoRNA transcript_biotype:snoRNA]	---	---	---	---	---
TC1500000116.mm.1	Gm25550	2.54238	2.62615	2.65304	2.75268	2.74128	2.64453	2.68285	2.79717	2.46875	2.50982	ENSMUST00000158079	predicted gene, 25550 [gene_biotype:snoRNA transcript_biotype:snoRNA]	---	---	---	---	---
TC0200005457.mm.1	Gm14489	2.54272	2.50645	2.62537	2.65904	2.68441	2.5341	2.67797	2.70113	2.49007	2.6887	ENSMUST00000120868	predicted gene 14489 [gene_biotype:processed_pseudogene transcript_biotype:processed_pseudogene]	---	---	---	---	---
TC0100002037.mm.1	Gm24171	2.54293	2.55123	2.85447	2.6221	2.68857	2.56814	2.57669	2.61211	2.44239	2.51598	ENSMUST00000104126	predicted gene, 24171 [gene_biotype:snoRNA transcript_biotype:snoRNA]	---	---	---	---	---
TC0X00001080.mm.1	Gm14881	2.54343	2.53709	2.62135	2.51141	2.78248	2.63458	2.42284	2.5035	2.43146	2.43831	ENSMUST00000120366	predicted gene 14881 [gene_biotype:processed_pseudogene transcript_biotype:processed_pseudogene]	---	---	---	---	---
TC1300002078.mm.1	Neurog1	2.54388	2.50542	2.39468	2.47864	2.50268	2.36594	2.4319	2.38679	2.49562	2.35239	NM_010896	Mus musculus neurogenin 1 (Neurog1), mRNA.	Mm.266665	GO:0006351 // GO:0006355 // GO:0007275 // GO:0007399 // GO:0022008 // GO:0030154 // GO:0030182 // GO:0030182 // GO:0031536 // GO:0042472 // GO:0045165 // GO:0045664 // GO:0045666 // GO:0045944 // GO:0051091 // GO:0022008	transcription, DNA-templated // regulation of transcription, DNA-templated // multicellular organismal development // nervous system development // neurogenesis // cell differentiation // neuron differentiation // neuron differentiation // positive regulation of exit from mitosis // inner ear morphogenesis // cell fate commitment // regulation of neuron differentiation // positive regulation of n…	---	---
TC1800000356.mm.1	Pcdhb2	2.54391	2.39784	2.47449	2.6305	2.55225	2.65391	2.59618	2.49082	2.60837	2.54045	NM_053127	Mus musculus protocadherin beta 2 (Pcdhb2), mRNA.	Mm.197508	GO:0007155 // GO:0007156	cell adhesion // homophilic cell adhesion via plasma membrane adhesion molecules	---	---
TC0300000849.mm.1	Tchh	2.54469	2.87489	2.73183	2.80199	2.82258	2.83175	2.88654	2.89329	2.81359	2.79334	NM_001163098	Mus musculus trichohyalin (Tchh), mRNA.	Mm.316671	GO:0045109	intermediate filament organization	---	---
TC0700003079.mm.1	Dbx1	2.54526	2.48389	2.60501	2.5631	2.54155	2.67191	2.42857	2.58637	2.5378	2.40659	NM_001005232	Mus musculus developing brain homeobox 1 (Dbx1), mRNA.	Mm.307176	GO:0006355 // GO:0006357 // GO:0006357 // GO:0007275 // GO:0021521 // GO:0006357	regulation of transcription, DNA-templated // regulation of transcription from RNA polymerase II promoter // regulation of transcription from RNA polymerase II promoter // multicellular organismal development // ventral spinal cord interneuron specification // regulation of transcription from RNA polymerase II promoter	---	---
TC0500002617.mm.1	Gm22084	2.54536	2.54287	2.62846	2.6047	2.80616	2.5727	2.57157	2.52809	2.51563	2.74209	ENSMUST00000157585	predicted gene, 22084 [gene_biotype:snRNA transcript_biotype:snRNA]	---	---	---	---	---
TC0900001614.mm.1	Gm17157	2.54644	2.67445	2.73154	2.62521	2.95107	2.89354	2.77571	2.73736	2.70136	2.64232	ENSMUST00000172397	predicted gene 17157 [gene_biotype:processed_pseudogene transcript_biotype:processed_pseudogene]	---	---	---	---	---
TC1600000302.mm.1	Gm24898	2.54681	2.93579	2.73521	2.72627	2.70244	2.76817	2.74981	2.64527	2.7717	2.61825	ENSMUST00000158133	predicted gene, 24898 [gene_biotype:snRNA transcript_biotype:snRNA]	---	---	---	---	---
TC0Y00000160.mm.1	LOC100502805	2.5474	2.42199	2.42211	2.508	2.50356	2.6666	2.50321	2.45208	2.36422	2.37543	XM_003085607.1	PREDICTED: uncharacterized LOC100502805 (LOC100502805), mRNA.	---	---	---	---	---
TC0600000422.mm.1	Trbv10	2.54797	2.45582	2.76853	2.56782	2.82076	2.75529	2.59198	2.5641	2.63615	2.62027	ENSMUST00000168322	T cell receptor beta variable 10 [gene_biotype:TR_V_pseudogene transcript_biotype:TR_V_pseudogene]	---	---	---	---	---
TC0700003068.mm.1	Mrgprb1	2.54821	2.33798	2.66747	2.69138	2.61521	2.65553	2.76618	2.73442	2.6757	2.70914	NM_205810	Mus musculus MAS-related GPR, member B1 (Mrgprb1), mRNA.	Mm.297430	GO:0007165 // GO:0007186 // GO:0007186 // GO:0007186	signal transduction // G-protein coupled receptor signaling pathway // G-protein coupled receptor signaling pathway // G-protein coupled receptor signaling pathway	---	---
TC0200001878.mm.1	Ctxn2	2.54848	2.59113	2.72627	2.84185	2.70944	2.69644	2.70178	2.68591	2.60285	2.64328	NM_001162934	Mus musculus cortexin 2 (Ctxn2), mRNA.	Mm.295608	GO:0008150	biological_process	---	---
TC0100002420.mm.1	Gm11578	2.55072	2.60278	2.56367	2.5972	2.54738	2.48102	2.54492	2.43305	2.57428	2.66701	XM_001478387.2	predicted gene 11578	---	---	---	---	---
TC0700001467.mm.1	Olfr561	2.55078	2.7427	2.67279	2.59681	3.03681	2.71205	2.92623	2.75845	2.7427	2.73256	NM_147092	Mus musculus olfactory receptor 561 (Olfr561), mRNA.	Mm.377839	GO:0007165 // GO:0007186 // GO:0007608 // GO:0050911 // GO:0007165 // GO:0007165 // GO:0007186 // GO:0007186 // GO:0007608 // GO:0007608 // GO:0050896 // GO:0050911	signal transduction // G-protein coupled receptor signaling pathway // sensory perception of smell // detection of chemical stimulus involved in sensory perception of smell // signal transduction // signal transduction // G-protein coupled receptor signaling pathway // G-protein coupled receptor signaling pathway // sensory perception of smell // sensory perception of smell // response to stimulu…	---	---
TC0X00003222.mm.1	Gm15141	2.55238	2.63044	2.63937	2.65195	2.5888	2.42042	2.97951	2.8026	2.41082	2.55992	ENSMUST00000121860	predicted gene 15141 [gene_biotype:unprocessed_pseudogene transcript_biotype:unprocessed_pseudogene]	---	---	---	---	---
TC0300003005.mm.1	Gm4861	2.55244	2.49004	2.60024	2.5086	2.42476	2.70468	2.66888	2.53693	2.64958	2.53697	NM_177665	Mus musculus predicted gene 4861 (Gm4861), mRNA.	Mm.246591	GO:0008150	biological_process	---	---
TC1200001162.mm.1	Gm25854	2.553	2.36295	2.40725	2.49328	2.40856	2.41262	2.36679	2.47927	2.65637	2.4264	ENSMUST00000082792	predicted gene, 25854 [gene_biotype:snoRNA transcript_biotype:snoRNA]	---	---	---	---	---
TC1000003126.mm.1	Gm23996	2.55309	2.59447	2.81852	2.67764	2.64872	2.85857	2.68714	2.51659	2.59885	2.59846	ENSMUST00000158062	predicted gene, 23996 [gene_biotype:snoRNA transcript_biotype:snoRNA]	---	---	---	---	---
TC0200005167.mm.1	Gm11466	2.55367	2.47723	2.52428	2.66043	2.70895	2.61332	2.67889	2.34091	2.50942	2.53128	ENSMUST00000148017	predicted gene 11466 [gene_biotype:lincRNA transcript_biotype:lincRNA]	---	---	---	---	---
TC0900000341.mm.1	Gm17677	2.55502	2.9592	2.94714	2.98199	2.7161	2.7585	2.99315	2.60518	2.6971	2.76701	NM_001167588	Mus musculus predicted gene, 17677 (Gm17677), mRNA.	Mm.475848	---	---	---	---
TC0X00003214.mm.1	Gm15143	2.55538	2.71256	2.78293	2.63209	2.58335	2.63203	2.60751	2.79759	2.52957	2.69412	XM_001473955.2	predicted gene 15143	---	---	---	---	---
TC1000000860.mm.1	Onecut3	2.55555	2.51557	2.43737	2.44171	2.44197	2.4888	2.57584	2.45975	2.42073	2.45723	NM_139226	Mus musculus one cut domain, family member 3 (Onecut3), mRNA.	Mm.250572	GO:0006351 // GO:0006355 // GO:0006357 // GO:0030154 // GO:0045944 // GO:0006366 // GO:0006366 // GO:0030154 // GO:0031018	transcription, DNA-templated // regulation of transcription, DNA-templated // regulation of transcription from RNA polymerase II promoter // cell differentiation // positive regulation of transcription from RNA polymerase II promoter // transcription from RNA polymerase II promoter // transcription from RNA polymerase II promoter // cell differentiation // endocrine pancreas development	---	---
TC1400000584.mm.1	Gm21718	2.55675	2.50418	2.95084	2.76905	2.59208	2.7507	2.7062	2.78827	2.81057	2.58339	ENSMUST00000179170	predicted gene, 21718 [gene_biotype:lincRNA transcript_biotype:lincRNA]	---	---	---	---	---
TC0800002139.mm.1	Gm2366	2.55704	2.42758	2.48112	2.53726	2.46309	2.45667	2.4108	2.41847	2.40342	2.45786	XR_105207.1	predicted gene 2366	---	---	---	---	---
TC0500003030.mm.1	Mir7229	2.55729	2.5517	2.4836	2.37838	2.41487	2.66899	2.44426	2.54612	2.3369	2.52982	NR_106088	Mus musculus microRNA 7229 (Mir7229), microRNA.	---	---	---	---	---
TC0700000426.mm.1	Gm26707	2.5577	2.78945	2.83439	2.67509	2.81181	2.84584	2.7767	2.85491	2.68482	2.61639	ENSMUST00000181552	predicted gene, 26707 [gene_biotype:lincRNA transcript_biotype:lincRNA]	---	---	---	---	---
TC0700001231.mm.1	Vmn2r-ps75	2.55793	2.54545	2.446	2.96481	2.61437	2.48516	2.57548	2.33717	2.4924	2.43317	OTTMUST00000097584	vomeronasal 2, receptor, pseudogene 75[gene_biotype:unprocessed_pseudogene transcript_biotype:unprocessed_pseudogene]	---	---	---	---	---
TC0700000770.mm.1	Klk13	2.55815	2.68706	2.63854	2.55815	2.58785	2.56989	2.56014	2.6077	2.52897	2.58075	NM_001039042	Mus musculus kallikrein related-peptidase 13 (Klk13), mRNA.	Mm.389891	GO:0016485 // GO:0006508	protein processing // proteolysis	---	---
TC1400001704.mm.1	Slc18a3	2.55872	2.54691	2.4939	2.75451	2.56014	2.60378	2.63598	2.54697	2.45658	2.62636	NM_021712	Mus musculus solute carrier family 18 (vesicular monoamine), member 3 (Slc18a3), mRNA.	Mm.190503	GO:0072488 // GO:1901374 // GO:0015844 // GO:0055085	ammonium transmembrane transport // acetate ester transport // monoamine transport // transmembrane transport	---	---
TC1300002340.mm.1	Gpr150	2.55888	2.64624	2.68927	2.56335	2.53202	2.74572	2.43934	2.70378	2.64309	2.77314	NM_175495	Mus musculus G protein-coupled receptor 150 (Gpr150), mRNA.	Mm.167172	GO:0007165 // GO:0007186 // GO:0008150	signal transduction // G-protein coupled receptor signaling pathway // biological_process	---	---
TC0200001545.mm.1	Gm13881	2.55901	2.54666	2.57194	2.68662	2.81166	2.66567	2.58891	2.57045	3.05434	2.933	ENSMUST00000149025	predicted gene 13881 [gene_biotype:lincRNA transcript_biotype:lincRNA]	---	---	---	---	---
TC1500000188.mm.1	Gm23956	2.55999	2.52133	2.63277	2.63392	2.53629	2.64851	2.52603	2.43409	2.72463	2.62096	ENSMUST00000157211	predicted gene, 23956 [gene_biotype:rRNA transcript_biotype:rRNA]	---	---	---	---	---
TC1700000780.mm.1	Olfr120	2.56054	2.60243	2.75436	2.88186	2.78297	2.69155	2.57553	2.68761	2.65831	2.81236	NM_146631	Mus musculus olfactory receptor 120 (Olfr120), mRNA.	Mm.272073	GO:0007186 // GO:0007608 // GO:0007165 // GO:0007186 // GO:0007186 // GO:0007608 // GO:0007608 // GO:0050896 // GO:0050911 // GO:0050911	G-protein coupled receptor signaling pathway // sensory perception of smell // signal transduction // G-protein coupled receptor signaling pathway // G-protein coupled receptor signaling pathway // sensory perception of smell // sensory perception of smell // response to stimulus // detection of chemical stimulus involved in sensory perception of smell // detection of chemical stimulus involved i…	---	---
TC0900001199.mm.1	Gm16127	2.56148	2.53533	2.83607	2.60088	2.61575	2.54081	2.58981	2.77138	2.68069	2.6869	ENSMUST00000131619	predicted gene 16127 [gene_biotype:processed_transcript transcript_biotype:processed_transcript]	---	---	---	---	---
TC0200004285.mm.1	Gm24885	2.56164	2.98223	3.08231	2.81196	2.90616	3.05799	2.88717	2.95442	2.844	2.76656	ENSMUST00000158783	predicted gene, 24885 [gene_biotype:ribozyme transcript_biotype:ribozyme]	---	---	---	---	---
TC0600002260.mm.1	Mir148a	2.56167	2.48508	2.56299	2.62078	2.43672	2.5763	2.65694	2.60358	2.70632	2.67975	NR_029719	Mus musculus microRNA 148a (Mir148a), microRNA.	---	GO:0071391	cellular response to estrogen stimulus	---	---
TSUnmapped00000036.mm.1	Ache	2.56201	2.77007	2.62036	2.48091	2.787	2.80089	2.58108	2.69677	2.76223	2.68864	NM_001290010	Mus musculus acetylcholinesterase (Ache), transcript variant 1, mRNA.	Mm.255464 // Mm.489229	GO:0001919 // GO:0006581 // GO:0006581 // GO:0007155 // GO:0007416 // GO:0008291 // GO:0019695 // GO:0031623 // GO:0042135 // GO:0045212 // GO:0050772 // GO:0050775 // GO:0051262 // GO:0060041 // GO:0070997 // GO:0002076 // GO:0006581 // GO:0006581 // GO:0007155 // GO:0007416	regulation of receptor recycling // acetylcholine catabolic process // acetylcholine catabolic process // cell adhesion // synapse assembly // acetylcholine metabolic process // choline metabolic process // receptor internalization // neurotransmitter catabolic process // neurotransmitter receptor biosynthetic process // positive regulation of axonogenesis // positive regulation of dendrite morph…	GenMAPP // GenMAPP	Acetylcholine_Synthesis // Biogenic_Amine_Synthesis
TC0X00003273.mm.1	Gm15193	2.56302	2.54263	2.64774	2.82882	2.58204	2.822	2.63961	2.64531	2.70852	2.56924	ENSMUST00000120224	predicted gene 15193 [gene_biotype:processed_pseudogene transcript_biotype:processed_pseudogene]	---	---	---	---	---
TC0700003367.mm.1	Gm23962	2.56309	2.58053	2.73606	2.60254	2.45332	2.48663	2.48899	2.60152	2.56597	2.64922	ENSMUST00000180079	predicted gene, 23962 [gene_biotype:miRNA transcript_biotype:miRNA]	---	---	---	---	---
TC0900001681.mm.1	Mir101c	2.56326	2.88633	3.89464	4.65253	3.60071	3.31458	2.9366	3.39495	2.71348	2.90422	NR_039546	Mus musculus microRNA 101c (Mir101c), microRNA.	---	---	---	---	---
TC1100003815.mm.1	Meox1	2.56395	2.49277	2.58359	2.57861	2.47218	2.59081	2.5028	2.64681	2.36541	2.42208	NM_010791	Mus musculus mesenchyme homeobox 1 (Meox1), mRNA.	Mm.3404	GO:0001757 // GO:0006351 // GO:0006355 // GO:0007275 // GO:0045944 // GO:0045944 // GO:0061053 // GO:0061056 // GO:0006366 // GO:0060218	somite specification // transcription, DNA-templated // regulation of transcription, DNA-templated // multicellular organismal development // positive regulation of transcription from RNA polymerase II promoter // positive regulation of transcription from RNA polymerase II promoter // somite development // sclerotome development // transcription from RNA polymerase II promoter // hematopoietic st…	---	---
TC0500000777.mm.1	Gm24129	2.56604	2.50242	2.48969	2.60498	2.81132	2.71346	2.47984	2.58559	2.71439	2.60717	ENSMUST00000158537	predicted gene, 24129 [gene_biotype:snRNA transcript_biotype:snRNA]	---	---	---	---	---
TC1400001452.mm.1	Gm3848	2.56617	2.81151	2.60595	2.7081	2.74361	2.73341	2.77959	2.93585	2.54668	2.64082	ENSMUST00000136693	predicted gene 3848 [gene_biotype:antisense transcript_biotype:antisense]	---	---	---	---	---
TC0700001470.mm.1	Olfr570	2.56623	2.7022	3.0933	3.17269	3.10534	2.49075	3.0417	2.82399	3.48447	3.10532	NM_147110	Mus musculus olfactory receptor 570 (Olfr570), mRNA.	Mm.377855	GO:0007165 // GO:0007186 // GO:0007608 // GO:0050911 // GO:0007165 // GO:0007165 // GO:0007186 // GO:0007186 // GO:0007608 // GO:0007608 // GO:0050896 // GO:0050911	signal transduction // G-protein coupled receptor signaling pathway // sensory perception of smell // detection of chemical stimulus involved in sensory perception of smell // signal transduction // signal transduction // G-protein coupled receptor signaling pathway // G-protein coupled receptor signaling pathway // sensory perception of smell // sensory perception of smell // response to stimulu…	---	---
TC0X00001584.mm.1	Gm15158	2.56634	2.60343	2.69531	2.96768	2.59358	2.62883	2.68643	2.70391	2.67805	2.68002	ENSMUST00000120577	predicted gene 15158 [gene_biotype:processed_pseudogene transcript_biotype:processed_pseudogene]	---	---	---	---	---
TC0700004521.mm.1	Gm24962	2.5664	2.50693	2.48315	2.32798	2.52415	2.57562	2.55655	2.43542	2.50591	2.48448	ENSMUST00000157917	predicted gene, 24962 [gene_biotype:snRNA transcript_biotype:snRNA]	---	---	---	---	---
TC0300001284.mm.1	Mir302b	2.56661	2.69863	2.58056	2.39321	2.56723	2.56306	2.66558	2.96371	2.69048	2.72852	NR_030403	Mus musculus microRNA 302b (Mir302b), microRNA.	---	GO:0030324	lung development	---	---
TC0X00001481.mm.1	Gm15088	2.5667	2.33434	2.92157	2.97519	2.75256	2.64293	2.4574	2.64858	2.53394	2.65316	ENSMUST00000117973	predicted gene 15088 [gene_biotype:unprocessed_pseudogene transcript_biotype:unprocessed_pseudogene]	---	---	---	---	---
TC0200002621.mm.1	Gm14258	2.567	2.65638	2.85276	2.62208	2.70209	2.48021	2.5742	2.74727	2.66208	2.66113	ENSMUST00000144607	predicted gene 14258 [gene_biotype:lincRNA transcript_biotype:lincRNA]	---	---	---	---	---
TC1800001537.mm.1	Dynap	2.56705	2.57874	2.45513	2.80301	2.51797	2.56852	2.57461	2.51753	2.48829	2.52608	NM_029346	Mus musculus dynactin associated protein (Dynap), mRNA.	Mm.58214	---	---	---	---
TC0500003069.mm.1	Gm13820	2.56721	2.6937	2.69098	2.82293	2.70472	2.74855	2.64273	2.73199	2.66814	2.82307	ENSMUST00000104986	predicted gene 13820	---	---	---	---	---
TC0500002911.mm.1	Gm26872	2.56881	2.52941	2.7598	2.59871	2.74579	2.44103	2.17445	2.71513	2.68678	2.60606	ENSMUST00000180862	predicted gene, 26872 [gene_biotype:lincRNA transcript_biotype:lincRNA]	---	---	---	---	---
TC1200001163.mm.1	Gm22205	2.56994	2.45202	2.61367	2.7052	2.31623	2.71752	2.51187	2.49326	2.76119	2.29305	ENSMUST00000122655	predicted gene, 22205 [gene_biotype:snoRNA transcript_biotype:snoRNA]	---	---	---	---	---
TC0100001796.mm.1	Gm26169	2.5701	2.65365	2.76461	2.71322	2.69151	2.76624	2.67709	2.67035	2.56894	2.6017	ENSMUST00000158420	predicted gene, 26169 [gene_biotype:snoRNA transcript_biotype:snoRNA]	---	---	---	---	---
TC0100002432.mm.1	Pard3bos2	2.57165	2.94013	2.79375	2.72243	3.06148	2.79705	2.81707	2.80696	2.64128	2.94001	ENSMUST00000127498	par-3 family cell polarity regulator beta, opposite strand 2 [gene_biotype:antisense transcript_biotype:antisense]	---	---	---	---	---
TC0X00001409.mm.1	Mir652	2.57227	2.77216	2.73006	2.64405	2.62517	2.61135	2.71923	2.6026	2.82374	2.57912	NR_030523.1	microRNA 652	---	---	---	---	---
TSUnmapped00000130.mm.1	Mir652	2.57227	2.77216	2.73006	2.64405	2.62517	2.61135	2.71923	2.6026	2.82374	2.57912	NR_030523	Mus musculus microRNA 652 (Mir652), microRNA.	---	GO:0071241	cellular response to inorganic substance	---	---
TC1500001961.mm.1	Mir3080	2.57264	2.72194	2.65876	2.72725	2.68492	2.69423	2.66911	2.46085	2.70712	2.70619	NR_037241.1	microRNA 3080	---	---	---	---	---
TSUnmapped00000124.mm.1	Mir3080	2.57264	2.72194	2.65876	2.72725	2.68492	2.69423	2.66911	2.46085	2.70712	2.70619	NR_037241	Mus musculus microRNA 3080 (Mir3080), microRNA.	---	---	---	---	---
TC1800000404.mm.1	SPRY4-IT1_1	2.57285	2.62657	2.69969	2.47779	2.72042	2.74997	2.58574	2.74857	2.56867	2.53248	ENSMUST00000185182	SPRY4-IT1 conserved region 1	---	---	---	---	---
TC0700001587.mm.1	Olfr474	2.57294	2.8114	2.73355	2.91007	2.67364	2.87448	2.5564	2.91013	3.01181	2.82601	NM_146495	Mus musculus olfactory receptor 474 (Olfr474), mRNA.	Mm.377530	GO:0007165 // GO:0007186 // GO:0007608 // GO:0050896 // GO:0007186 // GO:0007186 // GO:0007608 // GO:0007608 // GO:0050911 // GO:0050911	signal transduction // G-protein coupled receptor signaling pathway // sensory perception of smell // response to stimulus // G-protein coupled receptor signaling pathway // G-protein coupled receptor signaling pathway // sensory perception of smell // sensory perception of smell // detection of chemical stimulus involved in sensory perception of smell // detection of chemical stimulus involved i…	---	---
TC0700004497.mm.1	Olfr524	2.57361	2.69476	2.52715	2.46035	2.55324	2.46112	2.62965	2.67889	2.53819	2.56569	NM_001011814	Mus musculus olfactory receptor 524 (Olfr524), mRNA.	Mm.377339	GO:0007186 // GO:0007608 // GO:0007165 // GO:0007186 // GO:0007186 // GO:0007608 // GO:0007608 // GO:0050896 // GO:0050911 // GO:0050911	G-protein coupled receptor signaling pathway // sensory perception of smell // signal transduction // G-protein coupled receptor signaling pathway // G-protein coupled receptor signaling pathway // sensory perception of smell // sensory perception of smell // response to stimulus // detection of chemical stimulus involved in sensory perception of smell // detection of chemical stimulus involved i…	---	---
TC0X00000612.mm.1	FMR1-AS1_1	2.57365	2.86532	2.74912	2.58155	2.6972	2.70657	2.93459	2.70678	2.66876	2.88238	ENSMUST00000185126	FMR1 antisense RNA 1 conserved region 1	---	---	---	---	---
TC0700000743.mm.1	Gm20434	2.57408	2.87145	2.55019	3.02091	2.88234	2.59211	2.67799	2.72016	2.92246	2.66111	ENSMUST00000174816	predicted gene 20434	---	---	---	---	---
TC0X00000853.mm.1	Smek3-ps	2.57408	2.59268	2.68959	2.78248	2.59412	2.70799	2.74174	2.49452	2.5922	2.52831	ENSMUST00000179864	SMEK homolog 3, suppressor of mek1 (Dictyostelium), pseudogene	---	---	---	---	---
TC0200004817.mm.1	Gm14129	2.57437	2.93702	3.09469	2.98535	3.17865	2.94049	3.16842	3.0134	3.02261	2.97206	ENSMUST00000122436	predicted gene 14129 [gene_biotype:unprocessed_pseudogene transcript_biotype:unprocessed_pseudogene]	---	---	---	---	---
TC0400000323.mm.1	Mir873b	2.57461	2.43558	2.4935	2.44675	2.60102	2.4695	2.43705	2.46455	2.49304	2.43946	NR_105849	Mus musculus microRNA 873b (Mir873b), microRNA.	---	---	---	---	---
TC1800001137.mm.1	Gm22814	2.5748	2.92651	2.75031	2.75502	2.97966	2.78451	2.73899	2.98895	2.83884	2.61771	ENSMUST00000157452	predicted gene, 22814 [gene_biotype:snRNA transcript_biotype:snRNA]	---	---	---	---	---
TC1400002639.mm.1	Slain1os	2.5748	2.53216	2.60347	2.6175	2.58752	2.72932	2.49804	2.67701	2.53543	2.59765	NR_045148	Mus musculus SLAIN motif family, member 1, opposite strand (Slain1os), long non-coding RNA.	Mm.491035	---	---	---	---
TC1100000615.mm.1	Gm12217	2.5751	2.62324	2.85776	2.6675	2.66524	2.75933	2.59258	2.70266	2.51709	2.79458	ENSMUST00000118858	predicted gene 12217 [gene_biotype:processed_pseudogene transcript_biotype:processed_pseudogene]	---	---	---	---	---
TC1000001055.mm.1	Tex18	2.57517	2.79405	2.82578	2.73449	3.01907	2.73129	3.02712	2.86856	2.93852	2.50497	XR_105361.1	PREDICTED: testis expressed gene 18 (Tex18), miscRNA.	---	---	---	---	---
TC0100000228.mm.1	Amer3	2.57625	2.69174	2.61858	2.53245	2.63849	2.69797	2.7521	2.60701	2.58344	2.59984	NM_213727	Mus musculus APC membrane recruitment 3 (Amer3), mRNA.	Mm.330696	GO:0016055 // GO:0008150	Wnt signaling pathway // biological_process	---	---
TC0200003925.mm.1	Olfr1050-ps1	2.57634	2.6629	2.73581	2.61979	2.79437	2.70508	2.77	2.70627	2.54577	2.70815	OTTMUST00000032670	olfactory receptor 1050 pseudogene 1[gene_biotype:unprocessed_pseudogene transcript_biotype:unprocessed_pseudogene]	---	---	---	---	---
TC0100002026.mm.1	Gm24633	2.57669	2.65229	3.08457	2.79501	2.89028	2.72865	2.55342	2.8748	2.86791	2.64661	ENSMUST00000122719	predicted gene, 24633 [gene_biotype:snoRNA transcript_biotype:snoRNA]	---	---	---	---	---
TC1200001133.mm.1	Mir3070a	2.57691	2.56636	2.57221	2.40742	2.71272	2.62929	2.79467	2.4619	2.56024	2.6129	NR_037230	Mus musculus microRNA 3070a (Mir3070a), microRNA.	---	---	---	---	---
TC0X00001484.mm.1	Gm15098	2.57697	2.35337	2.85289	2.95684	2.78144	2.65952	2.50081	2.66516	2.57649	2.60886	ENSMUST00000119036	predicted gene 15098 [gene_biotype:unprocessed_pseudogene transcript_biotype:unprocessed_pseudogene]	---	---	---	---	---
TC0200000408.mm.1	Lrrc26	2.5773	2.61875	2.41681	2.38133	2.52212	2.65072	2.52075	2.47682	2.44827	2.48136	NM_146117	Mus musculus leucine rich repeat containing 26 (Lrrc26), mRNA.	Mm.275228	GO:0006810 // GO:0006811 // GO:0008150	transport // ion transport // biological_process	---	---
TC0900001237.mm.1	Prr23a1	2.57761	2.515	2.74051	2.61452	2.73992	2.64341	2.58823	2.64899	2.57231	2.66907	NM_001134660	Mus musculus proline rich 23A, member 1 (Prr23a1), mRNA.	Mm.390211	GO:0008150	biological_process	---	---
TC0X00002922.mm.1	Srsx	2.57793	2.71973	2.75217	2.82715	2.72171	2.67633	2.76757	2.85945	2.44237	2.75939	XM_003085279.1	serine-rich, secreted, X-linked	---	---	---	---	---
TC0900001495.mm.1	Gm27847	2.57838	3.05261	3.45092	3.69724	3.30339	2.88635	3.21477	3.07668	3.00875	2.87532	ENSMUST00000183711	predicted gene, 27847 [gene_biotype:miRNA transcript_biotype:miRNA]	---	---	---	---	---
TC1800000619.mm.1	Arsi	2.5793	2.6029	2.61607	2.61374	2.63636	2.60954	2.68024	2.51238	2.613	2.68343	NM_001038499	Mus musculus arylsulfatase i (Arsi), mRNA.	Mm.20147	GO:0008152	metabolic process	---	---
TC0400003352.mm.1	Hpdl	2.57993	2.56324	2.68251	2.73588	2.64674	2.56491	2.43636	2.57932	2.5261	2.57911	NM_146256	Mus musculus 4-hydroxyphenylpyruvate dioxygenase-like (Hpdl), mRNA.	Mm.279897	GO:0009072 // GO:0055114 // GO:0008150	aromatic amino acid family metabolic process // oxidation-reduction process // biological_process	---	---
TC1500000157.mm.1	Gm5468	2.58031	2.57867	2.67785	2.57364	2.57227	2.60884	2.53145	2.53865	2.7076	2.61599	NR_027376	Mus musculus predicted gene 5468 (Gm5468), long non-coding RNA.	Mm.146555	---	---	---	---
TC1800000151.mm.1	Gm24238	2.58044	2.85199	2.56787	2.68343	2.95015	3.10395	2.58408	2.68881	2.74552	2.61514	ENSMUST00000157792	predicted gene, 24238 [gene_biotype:rRNA transcript_biotype:rRNA]	---	---	---	---	---
TC0400004061.mm.1	Gm13093	2.58084	2.68424	2.67658	2.72028	2.5563	2.53966	2.67555	2.59594	2.72601	2.64255	ENSMUST00000126212	predicted gene 13093 [gene_biotype:lincRNA transcript_biotype:lincRNA]	---	---	---	---	---
TC0900001359.mm.1	Gm17205	2.58135	2.5305	2.69831	2.8351	2.79187	2.78723	2.67046	2.80337	2.63	2.86949	ENSMUST00000168370	predicted gene 17205 [gene_biotype:processed_pseudogene transcript_biotype:processed_pseudogene]	---	---	---	---	---
TC0200001161.mm.1	Gm13673	2.58144	2.66059	2.83064	2.8291	2.56711	2.85274	2.74643	2.67666	2.89486	2.76378	ENSMUST00000122056	predicted gene 13673 [gene_biotype:processed_pseudogene transcript_biotype:processed_pseudogene]	---	---	---	---	---
TC1100001811.mm.1	Mir7223	2.58155	2.68698	2.69764	2.41185	2.75644	2.72626	2.74043	2.79884	2.64177	2.71589	NR_106082	Mus musculus microRNA 7223 (Mir7223), microRNA.	---	---	---	---	---
TC0900001253.mm.1	A4gnt	2.58188	2.79045	2.69429	2.7967	2.59787	2.62526	2.7142	2.82208	2.72535	2.80004	NM_001077424	Mus musculus alpha-1,4-N-acetylglucosaminyltransferase (A4gnt), mRNA.	Mm.297753	GO:0006493 // GO:0009101 // GO:0050680 // GO:0009101 // GO:0009101	protein O-linked glycosylation // glycoprotein biosynthetic process // negative regulation of epithelial cell proliferation // glycoprotein biosynthetic process // glycoprotein biosynthetic process	---	---
TC1600000917.mm.1	Gm16509	2.58211	2.56868	2.60133	2.62404	2.54191	2.73012	2.60838	2.67564	2.59497	2.52482	XM_001473385.1	PREDICTED: predicted gene 16509 (Gm16509), mRNA.	---	---	---	---	---
TC1200001169.mm.1	Mir380	2.58311	2.93873	2.69767	2.78718	2.62661	2.72715	2.75817	2.72586	2.68607	2.74032	NR_029881	Mus musculus microRNA 380 (Mir380), microRNA.	---	---	---	---	---
TC1000000872.mm.1	Amh	2.58403	2.56826	2.6118	2.71018	2.65092	2.78778	2.6383	2.71448	2.63967	2.65009	NM_007445	Mus musculus anti-Mullerian hormone (Amh), mRNA.	Mm.376094	GO:0001546 // GO:0001655 // GO:0001880 // GO:0007267 // GO:0010628 // GO:0051092 // GO:2000355 // GO:0001546 // GO:0001655 // GO:0001655 // GO:0001880 // GO:0001880 // GO:0007267 // GO:0007568 // GO:0008406 // GO:0010628 // GO:0010628 // GO:0014070 // GO:0042493 // GO:0051092 // GO:2000355	preantral ovarian follicle growth // urogenital system development // Mullerian duct regression // cell-cell signaling // positive regulation of gene expression // positive regulation of NF-kappaB transcription factor activity // negative regulation of ovarian follicle development // preantral ovarian follicle growth // urogenital system development // urogenital system development // Mullerian d…	---	---
TC0800001764.mm.1	BB014433	2.58448	2.77976	2.72424	2.90825	2.71295	2.7493	2.75004	2.89012	2.77098	2.73754	NR_037972	Mus musculus expressed sequence BB014433 (BB014433), long non-coding RNA.	Mm.334425	GO:0008150	biological_process	---	---
TC0800000479.mm.1	Adam25	2.58455	2.59328	2.89777	2.69889	2.98025	2.73221	2.77654	2.75581	3.04701	2.73549	NM_011781	Mus musculus a disintegrin and metallopeptidase domain 25 (testase 2) (Adam25), mRNA.	Mm.483208	GO:0006508 // GO:0007275 // GO:0007283 // GO:0030154	proteolysis // multicellular organismal development // spermatogenesis // cell differentiation	---	---
TC1200000024.mm.1	Gm23756	2.58473	2.39381	2.44119	2.50959	2.52279	2.57874	2.54435	2.50076	2.55338	2.522	ENSMUST00000157582	predicted gene, 23756 [gene_biotype:rRNA transcript_biotype:rRNA]	---	---	---	---	---
TC0X00003145.mm.1	Vmn1r239-ps	2.58578	2.72374	3.3529	3.04645	2.63732	2.78813	2.88607	2.88776	3.22591	2.8642	ENSMUST00000160257	vomeronasal 1 receptor 239, pseudogene	---	---	---	---	---
TC0200004906.mm.1	Defb19	2.58603	2.78426	2.66899	2.58333	2.69028	2.68928	2.63818	2.60796	2.60307	2.69684	NM_145157	Mus musculus defensin beta 19 (Defb19), mRNA.	Mm.82820	GO:0006952 // GO:0042742 // GO:0045087 // GO:0042742 // GO:0042742 // GO:0045087	defense response // defense response to bacterium // innate immune response // defense response to bacterium // defense response to bacterium // innate immune response	---	---
TC0400003127.mm.1	Gm12681	2.58667	2.58703	2.58164	2.51228	2.68676	2.61678	2.66938	2.49168	2.56361	2.47962	ENSMUST00000132337	predicted gene 12681 [gene_biotype:lincRNA transcript_biotype:lincRNA]	---	---	---	---	---
TC1000000799.mm.1	Olfr1352	2.58849	2.63858	2.66307	2.78878	2.7469	2.63489	2.62272	2.798	2.6824	2.56334	NM_147071	Mus musculus olfactory receptor 1352 (Olfr1352), mRNA.	Mm.334165	GO:0007186 // GO:0007608 // GO:0050911 // GO:0007165 // GO:0007186 // GO:0007186 // GO:0007608 // GO:0007608 // GO:0050896 // GO:0050911	G-protein coupled receptor signaling pathway // sensory perception of smell // detection of chemical stimulus involved in sensory perception of smell // signal transduction // G-protein coupled receptor signaling pathway // G-protein coupled receptor signaling pathway // sensory perception of smell // sensory perception of smell // response to stimulus // detection of chemical stimulus involved i…	---	---
TC0200002479.mm.1	Mir7003	2.58975	2.91276	2.83608	2.8107	2.73276	2.91505	2.7704	3.0279	2.70453	2.57333	NR_105970	Mus musculus microRNA 7003 (Mir7003), microRNA.	---	---	---	---	---
TC0900000761.mm.1	Gm7616	2.59009	2.77989	2.86627	2.66791	2.78841	2.80437	2.6516	2.75738	2.83472	2.67339	NM_001101600	Mus musculus predicted gene 7616 (Gm7616), mRNA.	Mm.335214	---	---	---	---
TC1800000621.mm.1	Mir7220	2.59047	2.68035	2.68325	2.77463	2.79943	2.91934	2.93849	2.66685	2.60116	2.6342	NR_106079	Mus musculus microRNA 7220 (Mir7220), microRNA.	---	---	---	---	---
TC1700002054.mm.1	Olfr93	2.59071	2.7723	2.64171	3.03052	2.4586	2.48867	2.95562	2.68454	2.56305	2.63019	NM_001011813	Mus musculus olfactory receptor 93 (Olfr93), mRNA.	Mm.233576	GO:0007186 // GO:0007608 // GO:0007165 // GO:0007186 // GO:0007186 // GO:0007608 // GO:0007608 // GO:0050896 // GO:0050911 // GO:0050911	G-protein coupled receptor signaling pathway // sensory perception of smell // signal transduction // G-protein coupled receptor signaling pathway // G-protein coupled receptor signaling pathway // sensory perception of smell // sensory perception of smell // response to stimulus // detection of chemical stimulus involved in sensory perception of smell // detection of chemical stimulus involved i…	---	---
TC1700001411.mm.1	Gm16702	2.59131	2.92296	3.01914	2.96477	2.9383	2.92314	3.02039	2.96151	2.9336	2.90736	NR_045795	Mus musculus predicted gene, 16702 (Gm16702), long non-coding RNA.	Mm.365131	---	---	---	---
TC1700001583.mm.1	Gm18416	2.59218	2.63008	2.82686	3.18674	2.84944	3.18007	2.7601	2.58783	2.89943	2.63356	ENSMUST00000175635	predicted gene, 18416 [gene_biotype:unprocessed_pseudogene transcript_biotype:unprocessed_pseudogene]	---	---	---	---	---
TC1300001611.mm.1	Gm11321	2.59263	2.67403	2.72584	2.67265	2.84606	2.75511	2.75744	2.94596	2.6758	3.3235	ENSMUST00000121257	predicted gene 11321 [gene_biotype:unprocessed_pseudogene transcript_biotype:unprocessed_pseudogene]	---	---	---	---	---
TC0100002460.mm.1	Mir1958	2.59264	3.28323	2.30369	2.51446	2.50738	2.2506	2.55362	2.47638	2.45264	2.84168	NR_035484	Mus musculus microRNA 1958 (Mir1958), microRNA.	---	---	---	---	---
TC1800000375.mm.1	Pcdhb18	2.5928	2.67683	2.63968	2.90854	2.68595	2.61582	2.56777	2.57982	2.57119	2.58162	NM_053143	Mus musculus protocadherin beta 18 (Pcdhb18), mRNA.	Mm.196852	GO:0007155 // GO:0007156	cell adhesion // homophilic cell adhesion via plasma membrane adhesion molecules	---	---
TC0700004053.mm.1	Olfr490	2.59281	2.70331	2.796	2.83581	2.70263	2.67943	2.82483	2.8497	2.68105	2.62206	NM_146498	Mus musculus olfactory receptor 490 (Olfr490), mRNA.	Mm.377533	GO:0007165 // GO:0007186 // GO:0007608 // GO:0050896 // GO:0007186 // GO:0007186 // GO:0007608 // GO:0007608 // GO:0050911 // GO:0050911	signal transduction // G-protein coupled receptor signaling pathway // sensory perception of smell // response to stimulus // G-protein coupled receptor signaling pathway // G-protein coupled receptor signaling pathway // sensory perception of smell // sensory perception of smell // detection of chemical stimulus involved in sensory perception of smell // detection of chemical stimulus involved i…	---	---
TC0300000831.mm.1	Sprr2k	2.59356	2.56262	2.52281	2.39343	2.53442	2.55229	2.35298	2.39508	2.45221	2.45433	NM_011477	Mus musculus small proline-rich protein 2K (Sprr2k), mRNA.	Mm.57085	GO:0008544 // GO:0018149 // GO:0030216 // GO:0030216 // GO:0031424 // GO:0018149 // GO:0030216	epidermis development // peptide cross-linking // keratinocyte differentiation // keratinocyte differentiation // keratinization // peptide cross-linking // keratinocyte differentiation	---	---
TC0400001709.mm.1	Mir7018	2.59357	2.92669	2.77006	2.8337	2.77126	2.6376	2.63367	2.59887	2.67969	2.69302	NR_105985	Mus musculus microRNA 7018 (Mir7018), microRNA.	---	---	---	---	---
TC0200005455.mm.1	Lkaaear1	2.59358	2.53654	2.52895	2.54476	2.55726	2.44499	2.496	2.42829	2.48816	2.56959	NM_199023	Mus musculus LKAAEAR motif containing 1 (IKAAEAR murine motif) (Lkaaear1), mRNA.	Mm.212749	GO:0008150	biological_process	---	---
TC0700001933.mm.1	Gm15677	2.594	2.69525	2.74055	2.53392	2.71857	2.65499	2.67882	2.80258	2.47898	2.9016	ENSMUST00000152302	predicted gene 15677 [gene_biotype:antisense transcript_biotype:antisense]	---	---	---	---	---
TC0900000302.mm.1	Gm27166	2.59631	2.66018	2.74432	2.68544	2.69948	2.6958	2.60935	2.65394	2.81764	2.72569	ENSMUST00000184476	predicted gene 27166 [gene_biotype:lincRNA transcript_biotype:lincRNA]	---	---	---	---	---
TC1000001239.mm.1	Rassf9	2.59657	2.80862	2.57187	2.6943	2.69672	2.6576	2.5491	2.77336	2.64285	2.56868	NM_146240	Mus musculus Ras association (RalGDS/AF-6) domain family (N-terminal) member 9 (Rassf9), mRNA.	Mm.282672	GO:0007165 // GO:0046907	signal transduction // intracellular transport	---	---
TC0600002263.mm.1	Gm26677	2.59712	2.52847	2.56054	2.61214	2.5106	2.82937	2.58611	2.61012	2.61715	2.56588	ENSMUST00000180553	predicted gene, 26677 [gene_biotype:lincRNA transcript_biotype:lincRNA]	---	---	---	---	---
TC1500002079.mm.1	Gm15383	2.59726	2.66468	2.42822	2.81024	2.51997	2.78828	2.68954	2.53564	2.47737	2.64934	ENSMUST00000121889	predicted gene 15383 [gene_biotype:processed_pseudogene transcript_biotype:processed_pseudogene]	---	---	---	---	---
TC0600000077.mm.1	PVT1_3	2.59808	2.81898	3.07237	2.74792	3.05409	3.13924	2.89492	3.07798	2.73136	2.94332	ENSMUST00000184177	Pvt1 oncogene conserved region 3	---	---	---	---	---
TC0100003601.mm.1	Olfr419	2.59869	2.75829	2.75992	2.94542	2.98286	2.74214	2.77929	2.76446	2.81636	2.71749	NM_146715	Mus musculus olfactory receptor 419 (Olfr419), mRNA.	Mm.377647	GO:0007186 // GO:0007608 // GO:0007165 // GO:0007186 // GO:0007186 // GO:0007608 // GO:0007608 // GO:0050896 // GO:0050911 // GO:0050911	G-protein coupled receptor signaling pathway // sensory perception of smell // signal transduction // G-protein coupled receptor signaling pathway // G-protein coupled receptor signaling pathway // sensory perception of smell // sensory perception of smell // response to stimulus // detection of chemical stimulus involved in sensory perception of smell // detection of chemical stimulus involved i…	---	---
TC0900002509.mm.1	Kbtbd13	2.59877	2.72891	2.7223	2.6427	2.66035	2.68418	2.66377	2.64482	2.73463	2.72555	NM_028974	Mus musculus kelch repeat and BTB (POZ) domain containing 13 (Kbtbd13), mRNA.	Mm.159223	GO:0016567 // GO:0016567 // GO:0016567	protein ubiquitination // protein ubiquitination // protein ubiquitination	---	---
TC1200002275.mm.1	Gm5656	2.59897	2.69193	2.68593	2.75915	2.75282	2.74897	2.81027	2.65884	2.62087	2.8046	ENSMUST00000171020	predicted gene 5656 [gene_biotype:unprocessed_pseudogene transcript_biotype:unprocessed_pseudogene]	---	---	---	---	---
TC1200001563.mm.1	Gm25923	2.59905	2.70016	2.65488	2.63315	2.66888	2.82764	2.72038	2.7379	2.73891	2.59176	ENSMUST00000158312	predicted gene, 25923 [gene_biotype:rRNA transcript_biotype:rRNA]	---	---	---	---	---
TC0900000160.mm.1	Olfr868	2.59917	2.68595	2.61255	2.6011	2.7235	2.72311	2.71512	2.67828	2.73104	2.80261	NM_146559	Mus musculus olfactory receptor 868 (Olfr868), mRNA.	Mm.223084	GO:0007186 // GO:0007608 // GO:0050911 // GO:0007165 // GO:0007186 // GO:0007186 // GO:0007608 // GO:0007608 // GO:0050896 // GO:0050911	G-protein coupled receptor signaling pathway // sensory perception of smell // detection of chemical stimulus involved in sensory perception of smell // signal transduction // G-protein coupled receptor signaling pathway // G-protein coupled receptor signaling pathway // sensory perception of smell // sensory perception of smell // response to stimulus // detection of chemical stimulus involved i…	---	---
TC1000003207.mm.1	Neurod4	2.59958	2.73859	2.7916	2.66462	2.67649	2.96806	2.68972	2.76606	2.7889	2.77068	NM_007501	Mus musculus neurogenic differentiation 4 (Neurod4), mRNA.	Mm.10695	GO:0001764 // GO:0001764 // GO:0006351 // GO:0006355 // GO:0007219 // GO:0007275 // GO:0007399 // GO:0007405 // GO:0010001 // GO:0030154 // GO:0035881 // GO:0043010 // GO:0045165 // GO:0045597 // GO:0045597 // GO:0048666 // GO:0045597 // GO:0048666 // GO:0060041	neuron migration // neuron migration // transcription, DNA-templated // regulation of transcription, DNA-templated // Notch signaling pathway // multicellular organismal development // nervous system development // neuroblast proliferation // glial cell differentiation // cell differentiation // amacrine cell differentiation // camera-type eye development // cell fate commitment // positive regul…	---	---
TC1300000220.mm.1	Gm11318	2.59998	2.7378	2.80407	2.66256	2.8248	2.64423	2.72247	2.90694	2.71657	3.13168	ENSMUST00000118640	predicted gene 11318 [gene_biotype:unprocessed_pseudogene transcript_biotype:unprocessed_pseudogene]	---	---	---	---	---
TC0600002923.mm.1	Prrt3	2.60063	2.63319	2.65817	2.55272	2.6408	2.63635	2.57046	2.63788	2.58086	2.5527	NM_001289699	Mus musculus proline-rich transmembrane protein 3 (Prrt3), transcript variant 1, mRNA.	Mm.133060	GO:0008150	biological_process	---	---
TC1700002693.mm.1	Gm26005	2.60098	2.72192	2.84883	2.79894	2.71571	2.57918	2.6869	2.68253	2.77714	2.66967	ENSMUST00000158802	predicted gene, 26005 [gene_biotype:snoRNA transcript_biotype:snoRNA]	---	---	---	---	---
TC1600001741.mm.1	Gm26369	2.60111	2.9292	3.03101	2.7814	2.83852	2.84918	2.74701	2.71429	2.60502	2.66092	ENSMUST00000157825	predicted gene, 26369 [gene_biotype:snRNA transcript_biotype:snRNA]	---	---	---	---	---
TC0100001305.mm.1	Gm26271	2.60258	2.57548	2.7825	2.58317	2.57829	2.45127	2.7357	2.64852	2.53986	2.59725	ENSMUST00000158349	predicted gene, 26271 [gene_biotype:snRNA transcript_biotype:snRNA]	---	---	---	---	---
TC0100001628.mm.1	Olfr218	2.60263	2.46432	2.53091	2.51689	2.7117	2.32225	2.5017	2.88652	2.61325	2.54061	NM_001001809	Mus musculus olfactory receptor 218 (Olfr218), mRNA.	Mm.377732	GO:0007186 // GO:0007608 // GO:0050907 // GO:0007165 // GO:0007186 // GO:0007186 // GO:0007608 // GO:0007608 // GO:0050896 // GO:0050907 // GO:0050911 // GO:0050911	G-protein coupled receptor signaling pathway // sensory perception of smell // detection of chemical stimulus involved in sensory perception // signal transduction // G-protein coupled receptor signaling pathway // G-protein coupled receptor signaling pathway // sensory perception of smell // sensory perception of smell // response to stimulus // detection of chemical stimulus involved in sensory…	---	---
TC0200005045.mm.1	Gm11446	2.60351	2.87403	2.71622	2.69821	2.84159	2.80134	3.00684	2.63775	2.88367	2.86824	ENSMUST00000121319	predicted gene 11446 [gene_biotype:processed_pseudogene transcript_biotype:processed_pseudogene]	---	---	---	---	---
TC0700003208.mm.1	Gm26432	2.60392	2.85173	4.75675	5.21713	3.41884	3.30273	2.63386	3.6531	3.10552	2.55542	ENSMUST00000179451	predicted gene, 26432 [gene_biotype:snoRNA transcript_biotype:snoRNA]	---	---	---	---	---
TC0X00000330.mm.1	Gm15008	2.60436	2.78685	2.8503	2.78018	2.77534	2.66304	2.89943	2.64479	2.71216	2.7885	NR_045917	Mus musculus predicted gene 15008 (Gm15008), long non-coding RNA.	Mm.421635	---	---	---	---
TC0600002305.mm.1	Tril	2.60465	2.57539	2.63073	2.65663	2.52317	2.75649	2.61395	2.68858	2.52814	2.67605	NM_025817	Mus musculus TLR4 interactor with leucine-rich repeats (Tril), mRNA.	Mm.422727	GO:0002376 // GO:0002718 // GO:0006954 // GO:0034142 // GO:0045087 // GO:0002718 // GO:0002718 // GO:0034142 // GO:0034142	immune system process // regulation of cytokine production involved in immune response // inflammatory response // toll-like receptor 4 signaling pathway // innate immune response // regulation of cytokine production involved in immune response // regulation of cytokine production involved in immune response // toll-like receptor 4 signaling pathway // toll-like receptor 4 signaling pathway	---	---
TC0600001957.mm.1	Gm24691	2.60466	2.72741	2.75318	2.7365	2.79905	2.62994	2.66816	2.66605	2.61252	2.83619	ENSMUST00000157762	predicted gene, 24691 [gene_biotype:snRNA transcript_biotype:snRNA]	---	---	---	---	---
TC1100000581.mm.1	Gm26061	2.60528	2.7484	2.78638	2.71836	2.79329	2.76608	2.52451	2.61165	2.69344	2.76458	ENSMUST00000175584	predicted gene, 26061 [gene_biotype:snRNA transcript_biotype:snRNA]	---	---	---	---	---
TC0100000717.mm.1	Krtap28-13	2.60552	2.7095	2.76447	2.79795	2.98338	2.7006	2.70045	2.81799	2.72562	2.91057	XM_896507.2	PREDICTED: keratin associated protein 28-13 (Krtap28-13), mRNA.	---	---	---	---	---
TC0200002463.mm.1	Gm14243	2.60557	2.68815	2.717	2.9162	2.70762	2.61513	2.6091	2.80101	2.6471	2.58084	ENSMUST00000131401	predicted gene 14243 [gene_biotype:lincRNA transcript_biotype:lincRNA]	---	---	---	---	---
TC0400001203.mm.1	Gm12817	2.60561	2.87489	2.64349	2.78091	3.00767	2.87532	2.70187	2.64206	2.68334	2.73698	ENSMUST00000119622	predicted gene 12817 [gene_biotype:unprocessed_pseudogene transcript_biotype:unprocessed_pseudogene]	---	---	---	---	---
TC1800001425.mm.1	Mir145a	2.60574	2.72975	2.80326	3.02045	2.94521	2.75347	2.67024	2.5419	2.81307	2.71762	NR_029557	Mus musculus microRNA 145a (Mir145a), microRNA.	---	GO:0048660 // GO:0060414 // GO:0060947 // GO:0071230 // GO:0071391	regulation of smooth muscle cell proliferation // aorta smooth muscle tissue morphogenesis // cardiac vascular smooth muscle cell differentiation // cellular response to amino acid stimulus // cellular response to estrogen stimulus	---	---
TC0400003145.mm.1	Ube2uos	2.60624	2.63948	2.70095	2.66236	2.7885	2.66988	2.70053	2.66619	2.68473	2.72835	ENSMUST00000142634	ubiquitin-conjugating enzyme E2U (putative), opposite strand [gene_biotype:antisense transcript_biotype:antisense]	---	---	---	---	---
TC1000001057.mm.1	Gm16271	2.60724	2.86229	2.8257	2.83329	2.89789	2.93217	2.8037	2.84969	2.9076	2.878	ENSMUST00000162837	predicted gene 16271 [gene_biotype:antisense transcript_biotype:antisense]	---	---	---	---	---
TC0900002082.mm.1	Olfr959	2.60736	2.68777	2.64684	2.72597	2.88183	2.68679	3.15721	2.82591	2.80398	2.85212	NM_146508	Mus musculus olfactory receptor 959 (Olfr959), mRNA.	Mm.156991	GO:0007186 // GO:0007608 // GO:0007165 // GO:0007186 // GO:0007186 // GO:0007608 // GO:0007608 // GO:0050896 // GO:0050911 // GO:0050911	G-protein coupled receptor signaling pathway // sensory perception of smell // signal transduction // G-protein coupled receptor signaling pathway // G-protein coupled receptor signaling pathway // sensory perception of smell // sensory perception of smell // response to stimulus // detection of chemical stimulus involved in sensory perception of smell // detection of chemical stimulus involved i…	GenMAPP	GPCRDB_Class_A_Rhodopsin-like
TC0X00001478.mm.1	Gm15084	2.60752	2.87308	2.75979	3.06813	2.9527	2.7591	2.60542	2.63369	2.73327	2.77544	ENSMUST00000178585	predicted gene 15084 [gene_biotype:unprocessed_pseudogene transcript_biotype:unprocessed_pseudogene]	---	---	---	---	---
TC1900000417.mm.1	Kcnv2	2.60816	2.55322	2.53447	2.46548	2.53488	2.57925	2.54976	2.43452	2.3977	2.40876	NM_183179	Mus musculus potassium channel, subfamily V, member 2 (Kcnv2), mRNA.	Mm.269759	GO:0006810 // GO:0006811 // GO:0006813 // GO:0034765 // GO:0051260 // GO:0055085 // GO:0071805 // GO:0071805 // GO:0071805	transport // ion transport // potassium ion transport // regulation of ion transmembrane transport // protein homooligomerization // transmembrane transport // potassium ion transmembrane transport // potassium ion transmembrane transport // potassium ion transmembrane transport	---	---
TC1300001767.mm.1	Gm11384	2.60825	2.67692	2.69124	2.66951	2.54644	2.96795	2.74395	2.55568	2.5983	2.78781	ENSMUST00000121376	predicted gene 11384 [gene_biotype:unprocessed_pseudogene transcript_biotype:unprocessed_pseudogene]	---	---	---	---	---
TC1000002821.mm.1	Myf6	2.6086	2.60443	2.59259	2.64242	2.58171	2.44575	2.51097	2.57556	2.56899	2.59425	NM_008657	Mus musculus myogenic factor 6 (Myf6), mRNA.	Mm.11	GO:0001756 // GO:0006355 // GO:0007275 // GO:0007517 // GO:0007519 // GO:0007519 // GO:0007519 // GO:0030154 // GO:0035914 // GO:0043403 // GO:0045663 // GO:0045892 // GO:0045893 // GO:0048743 // GO:0060415 // GO:1901741 // GO:0006357 // GO:0006366 // GO:0043403 // GO:0045663 // GO:0045944 // GO:0048743 // GO:1901741	somitogenesis // regulation of transcription, DNA-templated // multicellular organismal development // muscle organ development // skeletal muscle tissue development // skeletal muscle tissue development // skeletal muscle tissue development // cell differentiation // skeletal muscle cell differentiation // skeletal muscle tissue regeneration // positive regulation of myoblast differentiation // …	GenMAPP	Circadian_Exercise
TC0400002064.mm.1	Gm10564	2.60924	2.48148	2.83383	2.66752	2.60383	2.63502	2.54411	2.58241	2.60942	2.53513	ENSMUST00000097750	predicted gene 10564 [gene_biotype:antisense transcript_biotype:antisense]	---	---	---	---	---
TC0300003118.mm.1	Gm9912	2.60982	2.68038	2.74053	2.72378	2.94016	2.92639	2.79055	2.54489	2.91647	2.75898	ENSMUST00000066092	predicted gene 9912	---	---	---	---	---
TC0900000885.mm.1	C2cd4b	2.61	2.6055	2.63169	2.76324	2.67976	2.70569	2.8115	2.73014	2.66585	2.60053	NM_001081314	Mus musculus C2 calcium-dependent domain containing 4B (C2cd4b), mRNA.	Mm.105353	GO:0006906 // GO:0008150 // GO:0016079 // GO:0017158 // GO:0048791	vesicle fusion // biological_process // synaptic vesicle exocytosis // regulation of calcium ion-dependent exocytosis // calcium ion-dependent exocytosis of neurotransmitter	---	---
TC0400000875.mm.1	Gm12600	2.61029	2.77746	2.65635	2.8619	2.60678	2.73622	3.10678	2.80714	2.86936	2.64726	ENSMUST00000146704	predicted gene 12600 [gene_biotype:lincRNA transcript_biotype:lincRNA]	---	---	---	---	---
TC1400002399.mm.1	Gm22164	2.61113	2.56525	2.62772	2.64163	2.49768	2.46819	2.4471	2.4694	2.49017	2.66769	ENSMUST00000158413	predicted gene, 22164 [gene_biotype:rRNA transcript_biotype:rRNA]	---	---	---	---	---
TC1000000561.mm.1	LOC100862379	2.61131	2.42616	2.51423	2.62378	2.63537	2.76282	2.47052	2.6049	2.47065	2.54081	XR_141032.1	PREDICTED: uncharacterized LOC100862379 (LOC100862379), miscRNA.	---	---	---	---	---
TC0900002975.mm.1	Gm19654	2.61208	2.55104	2.67002	2.5995	2.5374	2.70344	2.57422	2.68464	2.63752	2.6671	XR_140956.1	PREDICTED: predicted gene, 19654 (Gm19654), miscRNA.	---	---	---	---	---
TC0900002092.mm.1	Olfr984	2.61215	2.8349	2.85785	2.74245	2.8392	2.85681	2.85529	2.83271	2.87967	2.87777	NM_146608	Mus musculus olfactory receptor 984 (Olfr984), mRNA.	Mm.377587	GO:0007186 // GO:0007608 // GO:0050907 // GO:0007165 // GO:0007186 // GO:0007608 // GO:0050896 // GO:0050911	G-protein coupled receptor signaling pathway // sensory perception of smell // detection of chemical stimulus involved in sensory perception // signal transduction // G-protein coupled receptor signaling pathway // sensory perception of smell // response to stimulus // detection of chemical stimulus involved in sensory perception of smell	---	---
TC1300001367.mm.1	Tcstv3	2.6127	2.67858	2.63932	2.71282	2.69091	2.54787	2.62818	2.67702	2.67374	2.80173	NM_153523	Mus musculus 2-cell-stage, variable group, member 3 (Tcstv3), mRNA.	Mm.302175	GO:0008150	biological_process	---	---
TC0400001082.mm.1	Gm10304	2.61299	2.6178	2.76118	2.70355	2.52576	2.45074	2.72284	2.79686	2.65376	2.79263	ENSMUST00000094945	predicted gene 10304	---	---	---	---	---
TC1500001884.mm.1	Gm26884	2.61318	2.74073	2.81594	2.70696	2.8461	2.84701	2.77625	2.77799	2.83052	2.83232	ENSMUST00000181207	predicted gene, 26884 [gene_biotype:lincRNA transcript_biotype:lincRNA]	---	---	---	---	---
TC0200003915.mm.1	Olfr1040	2.61358	2.56035	2.91846	3.34974	2.86884	2.87034	2.8556	2.93528	2.89983	2.88154	NM_207561	Mus musculus olfactory receptor 1040 (Olfr1040), mRNA.	Mm.377939	GO:0007186 // GO:0007608 // GO:0007165 // GO:0007186 // GO:0007186 // GO:0007608 // GO:0007608 // GO:0050896 // GO:0050911 // GO:0050911	G-protein coupled receptor signaling pathway // sensory perception of smell // signal transduction // G-protein coupled receptor signaling pathway // G-protein coupled receptor signaling pathway // sensory perception of smell // sensory perception of smell // response to stimulus // detection of chemical stimulus involved in sensory perception of smell // detection of chemical stimulus involved i…	---	---
TC0700003296.mm.1	Gm22863	2.61393	2.5911	3.98891	4.69805	3.30879	2.95515	2.47166	2.95214	2.81666	2.69574	ENSMUST00000180265	predicted gene, 22863 [gene_biotype:snoRNA transcript_biotype:snoRNA]	---	---	---	---	---
TC0700003293.mm.1	Gm23953	2.61393	2.5911	3.98891	4.69805	3.30879	2.95515	2.47166	2.95214	2.81666	2.69574	ENSMUST00000178214	predicted gene, 23953 [gene_biotype:snoRNA transcript_biotype:snoRNA]	---	---	---	---	---
TC0700003297.mm.1	Gm24618	2.61393	2.5911	3.98891	4.69805	3.30879	2.95515	2.47166	2.95214	2.81666	2.69574	ENSMUST00000177718	predicted gene, 24618 [gene_biotype:snoRNA transcript_biotype:snoRNA]	---	---	---	---	---
TC0700003294.mm.1	Gm26332	2.61393	2.5911	3.98891	4.69805	3.30879	2.95515	2.47166	2.95214	2.81666	2.69574	ENSMUST00000179813	predicted gene, 26332 [gene_biotype:snoRNA transcript_biotype:snoRNA]	---	---	---	---	---
TC1700000783.mm.1	Olfr123	2.61402	2.59881	2.60711	2.50877	2.46592	2.53446	2.71722	2.64309	2.61547	2.52674	NM_146630	Mus musculus olfactory receptor 123 (Olfr123), mRNA.	Mm.271474	GO:0007186 // GO:0007608 // GO:0007165 // GO:0007186 // GO:0007186 // GO:0007608 // GO:0007608 // GO:0050896 // GO:0050911 // GO:0050911	G-protein coupled receptor signaling pathway // sensory perception of smell // signal transduction // G-protein coupled receptor signaling pathway // G-protein coupled receptor signaling pathway // sensory perception of smell // sensory perception of smell // response to stimulus // detection of chemical stimulus involved in sensory perception of smell // detection of chemical stimulus involved i…	---	---
TC1200001075.mm.1	Gm19554	2.61436	2.75836	2.86827	2.9278	2.92265	2.74492	2.81273	2.76619	2.76081	2.84345	XR_106473.1	PREDICTED: predicted gene, 19554 (Gm19554), miscRNA.	---	---	---	---	---
TC0600003584.mm.1	Igkv7-33	2.61449	2.4817	2.65974	2.4594	2.39875	2.67996	2.55618	2.59506	2.61436	2.47329	NCBI_Gene:243461:presumedTranscript_1	immunoglobulin kappa chain variable 7-33	---	---	---	---	---
TC0300000951.mm.1	Ankrd34a	2.61456	2.60139	2.58678	2.52258	2.46522	2.61812	2.56403	2.67047	2.49884	2.5773	NM_001024851	Mus musculus ankyrin repeat domain 34A (Ankrd34a), mRNA.	Mm.267664	GO:0008150	biological_process	---	---
TC1700000371.mm.1	Gm25921	2.61501	2.56558	2.56919	2.78935	2.68455	2.68283	2.68193	2.67173	2.62546	2.53181	ENSMUST00000158305	predicted gene, 25921 [gene_biotype:snoRNA transcript_biotype:snoRNA]	---	---	---	---	---
TC1100000852.mm.1	Mir6923	2.61567	2.57949	2.61894	2.47249	2.60196	2.70675	2.60326	2.53909	2.55453	2.59915	NR_105888	Mus musculus microRNA 6923 (Mir6923), microRNA.	---	---	---	---	---
TC0400000159.mm.1	Gm12392	2.61674	2.72833	2.84235	2.5915	2.60765	2.74294	2.55539	2.66909	2.84315	2.83756	ENSMUST00000118014	predicted gene 12392 [gene_biotype:processed_pseudogene transcript_biotype:processed_pseudogene]	---	---	---	---	---
TC0700004406.mm.1	Gm19463	2.61767	2.61192	2.69105	2.77003	2.66435	2.61553	2.72177	2.7487	2.66277	2.81429	XR_140846.1	PREDICTED: predicted gene, 19463 (Gm19463), miscRNA.	---	---	---	---	---
TC0800002583.mm.1	Gm16183	2.61797	2.67662	2.66957	2.88794	2.68757	2.69481	2.81365	2.66076	2.77326	2.66288	ENSMUST00000127527	predicted gene 16183 [gene_biotype:antisense transcript_biotype:antisense]	---	---	---	---	---
TC0700000116.mm.1	Zscan4f	2.61797	2.92239	2.82605	2.84222	3.01686	3.02782	2.90958	2.93003	2.8695	2.80687	uc009fdo.1	Mus musculus zinc finger and SCAN domain containing 4F (Zscan4f), mRNA.	---	---	---	---	---
TC1400001089.mm.1	Gm19301	2.61827	2.63731	2.68241	2.63551	2.89362	2.67206	2.77151	2.78064	2.60638	2.73153	XR_105634.1	predicted gene, 19301	---	---	---	---	---
TC1700002026.mm.1	Obox3-ps8	2.61861	2.59001	2.71402	2.67246	2.68378	2.55579	2.66329	2.50466	2.78836	2.53079	OTTMUST00000096278	oocyte specific homeobox 3, pseudogene 8[gene_biotype:processed_pseudogene transcript_biotype:processed_pseudogene]	---	---	---	---	---
TC1000000464.mm.1	Gm18513	2.61886	2.76969	2.62459	2.71866	2.59151	2.78069	2.74633	2.82365	2.88234	3.07211	ENSMUST00000177313	predicted gene, 18513 [gene_biotype:processed_pseudogene transcript_biotype:processed_pseudogene]	---	---	---	---	---
TC0700001605.mm.1	Olfr513	2.61894	2.72969	2.83958	2.74668	2.72452	2.69594	2.82975	2.61174	2.64785	2.41644	NM_146723	Mus musculus olfactory receptor 513 (Olfr513), mRNA.	Mm.223152	GO:0007186 // GO:0007608 // GO:0007165 // GO:0007186 // GO:0007186 // GO:0007608 // GO:0007608 // GO:0050896 // GO:0050911 // GO:0050911	G-protein coupled receptor signaling pathway // sensory perception of smell // signal transduction // G-protein coupled receptor signaling pathway // G-protein coupled receptor signaling pathway // sensory perception of smell // sensory perception of smell // response to stimulus // detection of chemical stimulus involved in sensory perception of smell // detection of chemical stimulus involved i…	---	---
TC1400000631.mm.1	Trav6d-6	2.61895	2.45554	2.45388	2.74898	2.51869	2.60946	2.55035	2.6683	2.6061	2.41791	ENSMUST00000184436	T cell receptor alpha variable 6D-6	---	---	---	---	---
TC0400000319.mm.1	Gm12368	2.61907	2.62173	2.74018	2.81757	2.65972	2.66428	2.5767	2.60395	2.857	2.88547	ENSMUST00000122251	predicted gene 12368 [gene_biotype:processed_pseudogene transcript_biotype:processed_pseudogene]	---	---	---	---	---
TC0X00001742.mm.1	Gm4726	2.62048	2.60103	2.96097	3.09075	3.17296	2.82045	2.68618	2.68263	2.65022	2.556	ENSMUST00000135604	predicted gene 4726 [gene_biotype:processed_pseudogene transcript_biotype:processed_pseudogene]	---	---	---	---	---
TC0200004679.mm.1	Gm14097	2.62057	2.67925	2.79802	2.68027	2.5851	2.54012	2.64139	2.70656	2.78422	2.4988	ENSMUST00000147868	predicted gene 14097 [gene_biotype:antisense transcript_biotype:antisense]	---	---	---	---	---
TC0X00001443.mm.1	Gm15076	2.62115	2.85991	2.85344	2.9301	2.82482	2.86135	2.75636	2.84669	2.88722	2.79039	ENSMUST00000117076	predicted gene 15076 [gene_biotype:processed_pseudogene transcript_biotype:processed_pseudogene]	---	---	---	---	---
TC0400002344.mm.1	Gm11915	2.62136	2.50435	2.47511	2.61792	2.54519	2.70221	2.4698	2.57872	2.55516	2.69248	ENSMUST00000153669	predicted gene 11915 [gene_biotype:antisense transcript_biotype:antisense]	---	---	---	---	---
TC1500001721.mm.1	Gml	2.6215	2.54102	2.68531	2.6699	2.47238	2.7013	2.54808	2.61605	2.65105	2.67669	NM_001177524	Mus musculus glycosylphosphatidylinositol anchored molecule like (Gml), mRNA.	Mm.390785	GO:0008150	biological_process	---	---
TC1100001022.mm.1	Olfr376	2.62166	2.58612	2.92613	2.6378	2.6039	2.5967	2.75385	2.86628	2.48141	2.65027	NM_001172686	Mus musculus olfactory receptor 376 (Olfr376), transcript variant 1, mRNA.	Mm.236410	GO:0007186 // GO:0007608 // GO:0050907 // GO:0007165 // GO:0007186 // GO:0007186 // GO:0007608 // GO:0007608 // GO:0050896 // GO:0050907 // GO:0050911 // GO:0050911	G-protein coupled receptor signaling pathway // sensory perception of smell // detection of chemical stimulus involved in sensory perception // signal transduction // G-protein coupled receptor signaling pathway // G-protein coupled receptor signaling pathway // sensory perception of smell // sensory perception of smell // response to stimulus // detection of chemical stimulus involved in sensory…	---	---
TC0300000855.mm.1	Tdpoz4	2.62169	2.79913	2.65733	2.6842	2.7697	2.76912	2.75128	2.80875	2.73276	2.92715	NM_207272	Mus musculus TD and POZ domain containing 4 (Tdpoz4), mRNA.	Mm.377924	GO:0008150	biological_process	---	---
TC0200001573.mm.1	Gm13887	2.62188	2.7306	2.74033	2.78855	2.71774	2.71233	2.73319	2.71489	2.7442	2.53248	ENSMUST00000119009	predicted gene 13887 [gene_biotype:processed_pseudogene transcript_biotype:processed_pseudogene]	---	---	---	---	---
TC0700002408.mm.1	Obox3-ps6	2.62196	2.76763	2.80977	2.57891	2.81318	2.685	3.00671	2.85177	2.48465	2.58114	OTTMUST00000099456	oocyte specific homeobox 3, pseudogene 6[gene_biotype:unprocessed_pseudogene transcript_biotype:unprocessed_pseudogene]	---	---	---	---	---
TC0X00000182.mm.1	Gm14514	2.62225	2.56737	2.78544	2.44107	2.83381	2.55273	2.71763	2.59748	2.57411	2.64057	ENSMUST00000121680	predicted gene 14514 [gene_biotype:processed_pseudogene transcript_biotype:processed_pseudogene]	---	---	---	---	---
TC1700002350.mm.1	Cd70	2.62229	2.49761	2.68086	2.70683	2.55881	2.53102	2.54888	2.52834	2.65927	2.61035	NM_011617	Mus musculus CD70 antigen (Cd70), mRNA.	Mm.42228	GO:0006955 // GO:0007165 // GO:0007267 // GO:0008283 // GO:0097191 // GO:0007165 // GO:0007267 // GO:0008283 // GO:0097191 // GO:0097191	immune response // signal transduction // cell-cell signaling // cell proliferation // extrinsic apoptotic signaling pathway // signal transduction // cell-cell signaling // cell proliferation // extrinsic apoptotic signaling pathway // extrinsic apoptotic signaling pathway	---	---
TC1100002577.mm.1	Gm12154	2.62306	2.87829	2.96745	2.733	2.58553	2.73197	2.81069	2.67283	2.62814	2.69193	ENSMUST00000145584	predicted gene 12154 [gene_biotype:lincRNA transcript_biotype:lincRNA]	---	---	---	---	---
TC0100000156.mm.1	Mir30c-2	2.62355	2.67146	2.72942	3.27748	2.79013	2.68629	2.56327	2.76212	2.83776	2.83143	NR_029717	Mus musculus microRNA 30c-2 (Mir30c-2), microRNA.	---	GO:0010629 // GO:0045668 // GO:0071222 // GO:0071241	negative regulation of gene expression // negative regulation of osteoblast differentiation // cellular response to lipopolysaccharide // cellular response to inorganic substance	---	---
TC1200001019.mm.1	Gm20069	2.62384	2.67727	2.71569	2.56552	2.79115	2.77786	2.70358	2.72315	2.82996	2.86205	XR_106467.1	predicted gene, 20069	---	---	---	---	---
TC0Y00000027.mm.1	Gm21775	2.62451	2.58281	2.86619	2.81832	2.67964	2.8746	2.42861	2.57851	2.83858	2.31937	ENSMUST00000178669	predicted gene, 21775 [gene_biotype:protein_coding transcript_biotype:protein_coding]	---	---	---	---	---
TC0900002021.mm.1	Pate4	2.62452	2.88797	2.84802	3.01274	2.82052	3.08289	2.94541	2.92265	3.00052	2.95972	NM_020264	Mus musculus prostate and testis expressed 4 (Pate4), mRNA.	Mm.390143	GO:0009611 // GO:0050804	response to wounding // modulation of synaptic transmission	---	---
TC0700002376.mm.1	Sult2a-ps4	2.62493	2.87108	3.11939	2.82526	2.66209	3.23479	2.84204	2.9892	3.0967	2.6878	ENSMUST00000121421	sulfotransferase family 2A, dehydroepiandrosterone (DHEA)-preferring, pseudogene 4 [gene_biotype:unprocessed_pseudogene transcript_biotype:unprocessed_pseudogene]	---	---	---	---	---
TC0700000251.mm.1	Ceacam3	2.6261	2.70408	2.65261	2.72155	2.67274	2.84776	2.7517	2.57944	2.69	2.671	NM_054059	Mus musculus carcinoembryonic antigen-related cell adhesion molecule 3 (Ceacam3), mRNA.	Mm.486145	GO:0008150	biological_process	---	---
TC0200000265.mm.1	Gm13367	2.62655	2.89146	3.04071	2.85929	2.87083	3.0871	2.75842	2.72501	2.8888	2.816	ENSMUST00000119955	predicted gene 13367 [gene_biotype:processed_pseudogene transcript_biotype:processed_pseudogene]	---	---	---	---	---
TC1400000455.mm.1	Ang3	2.62691	2.95694	2.75466	2.77687	2.66518	2.77256	2.67155	2.72939	2.48387	2.57151	NM_001123394	Mus musculus angiogenin, ribonuclease A family, member 3 (Ang3), mRNA.	Mm.24663	GO:0001525 // GO:0007275 // GO:0017148 // GO:0030154 // GO:0008152 // GO:0090305 // GO:0090305 // GO:0090501	angiogenesis // multicellular organismal development // negative regulation of translation // cell differentiation // metabolic process // nucleic acid phosphodiester bond hydrolysis // nucleic acid phosphodiester bond hydrolysis // RNA phosphodiester bond hydrolysis	---	---
TC1300001422.mm.1	Gm23496	2.62713	2.45547	2.69626	2.79853	2.77276	2.58469	2.52313	2.5752	2.82674	2.60988	ENSMUST00000157741	predicted gene, 23496	---	---	---	---	---
TC0100000870.mm.1	Ackr3	2.62714	2.65739	2.62398	2.62807	2.82812	2.63532	2.73027	2.82391	2.73077	2.81626	NM_001271607	Mus musculus atypical chemokine receptor 3 (Ackr3), transcript variant 1, mRNA.	Mm.6522 // Mm.491219	GO:0001525 // GO:0001570 // GO:0002230 // GO:0006935 // GO:0007155 // GO:0007165 // GO:0007186 // GO:0007275 // GO:0031623 // GO:0070098 // GO:0070374 // GO:1902230 // GO:0002230 // GO:0002230 // GO:0031623 // GO:0031623 // GO:0031623 // GO:0070098 // GO:0070098 // GO:0070374 // GO:0070374 // GO:0070374 // GO:1902230 // GO:1902230	angiogenesis // vasculogenesis // positive regulation of defense response to virus by host // chemotaxis // cell adhesion // signal transduction // G-protein coupled receptor signaling pathway // multicellular organismal development // receptor internalization // chemokine-mediated signaling pathway // positive regulation of ERK1 and ERK2 cascade // negative regulation of intrinsic apoptotic sign…	GenMAPP // GenMAPP	GPCRDB_Class_A_Rhodopsin-like // Smooth_muscle_contraction
TC0X00001341.mm.1	H2bfm	2.6276	2.54961	2.54931	2.62256	2.58719	2.70184	2.54716	2.59974	2.76455	2.60908	NM_027067	Mus musculus H2B histone family, member M (H2bfm), mRNA.	Mm.302721	GO:0006334 // GO:0006334	nucleosome assembly // nucleosome assembly	---	---
TC1300001483.mm.1	Gm6556	2.62765	2.83995	2.93252	2.88711	2.76918	2.89439	2.85423	2.74151	2.8344	2.82172	ENSMUST00000181118	predicted gene 6556 [gene_biotype:processed_transcript transcript_biotype:antisense]	---	---	---	---	---
TC0600001410.mm.1	Gm25065	2.62773	2.6503	2.9204	2.69229	2.61096	2.76702	2.67313	2.77284	2.93405	2.67522	ENSMUST00000177914	predicted gene, 25065 [gene_biotype:snoRNA transcript_biotype:snoRNA]	---	---	---	---	---
TC0600001408.mm.1	Gm25891	2.62773	2.6503	2.9204	2.69229	2.61096	2.76702	2.67313	2.77284	2.93405	2.67522	ENSMUST00000180050	predicted gene, 25891 [gene_biotype:snoRNA transcript_biotype:snoRNA]	---	---	---	---	---
TC0Y00000566.mm.1	Gm20854	2.62798	2.68634	2.71848	2.62668	2.68054	2.80452	2.66714	2.6605	2.84004	2.69597	NM_001160131_2	predicted gene, 20854 (Gm20854), mRNA.	---	---	---	---	---
TC0300002056.mm.1	Igsf10	2.62806	2.52136	2.8114	2.57305	2.61501	2.58985	2.59507	2.569	2.6082	2.57679	NM_001162884	Mus musculus immunoglobulin superfamily, member 10 (Igsf10), mRNA.	Mm.228086	GO:0001503 // GO:0042246 // GO:0001503	ossification // tissue regeneration // ossification	---	---
TC1200002307.mm.1	Gm2721	2.62823	2.4891	2.62682	2.71355	2.78265	2.6273	2.56343	2.50639	2.55351	2.65035	NR_045085	Mus musculus predicted gene 2721 (Gm2721), long non-coding RNA.	Mm.240751	---	---	---	---
TC0700000027.mm.1	Gm15926	2.62857	2.60577	2.60101	2.76742	2.65036	2.65128	2.65336	2.59794	2.91217	2.74124	ENSMUST00000120492	predicted gene 15926 [gene_biotype:unprocessed_pseudogene transcript_biotype:unprocessed_pseudogene]	---	---	---	---	---
TC0X00000293.mm.1	Gm2231	2.62886	2.74434	2.79374	2.84587	2.89572	2.75761	2.63519	2.67873	2.59227	2.59147	ENSMUST00000125661	predicted gene 2231 [gene_biotype:processed_pseudogene transcript_biotype:processed_pseudogene]	---	---	---	---	---
TC0500001433.mm.1	Mir7032	2.62899	2.81383	2.80871	2.64816	2.75119	2.86308	2.77038	2.64691	2.85991	2.69966	NR_105999	Mus musculus microRNA 7032 (Mir7032), microRNA.	---	---	---	---	---
TC1100001038.mm.1	Olfr404-ps1	2.62929	2.76539	2.82809	2.91132	2.7999	2.88261	2.85552	2.87591	2.82494	2.79729	OTTMUST00000013907	olfactory receptor 404, pseudogene 1[gene_biotype:unprocessed_pseudogene transcript_biotype:unprocessed_pseudogene]	---	---	---	---	---
TC0200002644.mm.1	Bcas1os1	2.62968	2.46493	2.96545	2.66798	2.75316	2.74442	2.73012	2.8081	2.59713	2.51053	ENSMUST00000133586	breast carcinoma amplified sequence 1, opposite strand 1 [gene_biotype:antisense transcript_biotype:antisense]	---	---	---	---	---
TC0200000576.mm.1	Mir199b	2.62968	2.58521	2.48898	2.47301	2.5544	2.86903	2.49125	2.5459	2.56019	2.60409	NR_029811	Mus musculus microRNA 199b (Mir199b), microRNA.	---	---	---	---	---
TC0400000854.mm.1	Gm12417	2.62981	3.22032	3.00736	3.15983	3.04019	2.79718	2.94898	2.86078	3.11372	2.87648	ENSMUST00000119153	predicted gene 12417 [gene_biotype:processed_pseudogene transcript_biotype:processed_pseudogene]	---	---	---	---	---
TC1000001992.mm.1	Fam26d	2.62988	2.77268	2.70085	2.51717	2.66539	2.48391	2.71676	2.67278	2.60299	2.57411	NM_001081165	Mus musculus family with sequence similarity 26, member D (Fam26d), mRNA.	Mm.303077	GO:0006810 // GO:0006811 // GO:0034220 // GO:0034220 // GO:0098655	transport // ion transport // ion transmembrane transport // ion transmembrane transport // cation transmembrane transport	---	---
TC1500001115.mm.1	HOTAIR_5	2.62988	2.54819	2.60796	2.70757	2.54477	2.49201	2.47815	2.52113	2.45688	2.54311	ENSMUST00000183814	HOTAIR intron conserved region 5	---	---	---	---	---
TC0X00002926.mm.1	Gm17412	2.63006	2.59294	2.75758	2.71161	2.54968	2.54088	2.48019	2.61142	2.68399	2.61196	ENSMUST00000179261	predicted gene, 17412 [gene_biotype:lincRNA transcript_biotype:lincRNA]	---	---	---	---	---
TC0X00002928.mm.1	Gm17467	2.63006	2.59294	2.75758	2.71161	2.54968	2.54088	2.48019	2.61142	2.68399	2.61196	ENSMUST00000178553	predicted gene, 17467 [gene_biotype:protein_coding transcript_biotype:protein_coding]	---	---	---	---	---
TC0X00002923.mm.1	Gm17577	2.63006	2.59294	2.75758	2.71161	2.54968	2.54088	2.48019	2.61142	2.68399	2.61196	ENSMUST00000179916	predicted gene, 17577 [gene_biotype:protein_coding transcript_biotype:protein_coding]	---	---	---	---	---
TC0300001870.mm.1	Fgf2os	2.63009	2.62644	2.58855	2.95925	2.67364	2.56745	2.71308	2.89348	2.7157	2.75421	ENSMUST00000153785	fibroblast growth factor 2, opposite strand [gene_biotype:antisense transcript_biotype:antisense]	---	---	---	---	---
TC1500001693.mm.1	Mir151	2.63017	2.60134	2.52479	2.49527	2.47142	2.57033	2.49636	2.47686	2.53065	2.73319	NR_029561.1	microRNA 151	---	---	---	---	---
TSUnmapped00000127.mm.1	Mir151	2.63017	2.60134	2.52479	2.49527	2.47142	2.57033	2.49636	2.47686	2.53065	2.73319	NR_029561	Mus musculus microRNA 151 (Mir151), microRNA.	---	GO:0071230	cellular response to amino acid stimulus	---	---
TC0700000309.mm.1	Gm16175	2.6302	2.71292	2.71459	2.62349	2.75701	2.50733	2.57434	2.53353	2.5864	2.59549	ENSMUST00000128181	predicted gene 16175 [gene_biotype:antisense transcript_biotype:antisense]	---	---	---	---	---
TC0700002726.mm.1	n-R5s153	2.63055	2.65504	2.65455	2.46518	2.57741	2.72175	2.64806	2.84978	2.80589	2.70314	ENSMUST00000083451	nuclear encoded rRNA 5S 153 [gene_biotype:rRNA transcript_biotype:rRNA]	---	---	---	---	---
TC1700000784.mm.1	Gm20524	2.63058	2.78069	2.82044	2.59188	2.60403	2.43282	2.75867	2.66213	2.94612	2.58896	ENSMUST00000174446	predicted gene 20524 [gene_biotype:lincRNA transcript_biotype:lincRNA]	---	---	---	---	---
TC0700000622.mm.1	Gm12768	2.63068	2.56543	2.68137	2.70164	2.59379	2.76458	2.6748	2.79275	2.80245	2.65731	ENSMUST00000120055	predicted gene 12768 [gene_biotype:processed_pseudogene transcript_biotype:processed_pseudogene]	---	---	---	---	---
TC0500002035.mm.1	n-R5s170	2.63075	2.40817	2.63691	2.82272	2.75865	2.65267	2.54048	2.59708	2.55569	2.53703	ENSMUST00000083726	nuclear encoded rRNA 5S 170 [gene_biotype:rRNA transcript_biotype:rRNA]	---	---	---	---	---
TC0200002708.mm.1	Vmn1r-ps1	2.63096	2.72722	2.81818	2.65342	2.78403	2.72659	2.65853	2.52483	3.05539	2.60794	OTTMUST00000039899	Pseudogene similar to part of vomeronasal 1 receptor D14 (V1rd14)[gene_biotype:processed_pseudogene transcript_biotype:processed_pseudogene]	---	---	---	---	---
TC0X00002619.mm.1	Gm5071	2.63173	2.48884	2.71345	2.8477	2.61425	2.57834	2.86153	2.83181	2.87846	2.75657	NM_001256004	Mus musculus predicted pseudogene 5071 (Gm5071), mRNA.	Mm.491033	---	---	---	---
TC1600002020.mm.1	Krtap19-5	2.63253	2.52427	2.7186	2.94978	2.6408	2.59354	2.63189	2.62465	2.59206	2.68816	NM_010676	Mus musculus keratin associated protein 19-5 (Krtap19-5), mRNA.	Mm.3503	GO:0008150	biological_process	---	---
TC1200002643.mm.1	Ighv1-64	2.6329	2.67516	2.73724	2.77027	2.58677	2.78014	2.62274	2.77698	2.57991	2.66869	NCBI_Gene:380823:presumedTranscript_1	immunoglobulin heavy variable 1-64	---	---	---	---	---
TC0200004025.mm.1	Olfr1197	2.63406	2.83889	2.93795	2.70943	3.0033	2.90649	2.82483	2.82237	2.82911	2.82349	NM_001005225	Mus musculus olfactory receptor 1197 (Olfr1197), mRNA.	Mm.377954	GO:0007186 // GO:0007608 // GO:0050907 // GO:0007165 // GO:0007186 // GO:0007186 // GO:0007608 // GO:0007608 // GO:0050896 // GO:0050907 // GO:0050911 // GO:0050911	G-protein coupled receptor signaling pathway // sensory perception of smell // detection of chemical stimulus involved in sensory perception // signal transduction // G-protein coupled receptor signaling pathway // G-protein coupled receptor signaling pathway // sensory perception of smell // sensory perception of smell // response to stimulus // detection of chemical stimulus involved in sensory…	---	---
TC1100002059.mm.1	Uts2r	2.63409	2.64612	2.69461	2.91077	2.60298	2.52432	2.59478	2.65295	2.60335	2.4427	NM_145440	Mus musculus urotensin 2 receptor (Uts2r), mRNA.	Mm.20122	GO:0003013 // GO:0003105 // GO:0007165 // GO:0007186 // GO:0007200 // GO:0007204 // GO:0007218 // GO:0008217 // GO:0010841 // GO:0030307 // GO:0035811 // GO:0035814 // GO:0042312 // GO:0045766 // GO:0045776 // GO:0045777 // GO:0045907 // GO:0046005 // GO:0048146 // GO:0003013 // GO:0003105 // GO:0007200 // GO:0007204 // GO:0007218 // GO:0010841 // GO:0030307 // GO:0035811 // GO:0035814 // GO:0042…	circulatory system process // negative regulation of glomerular filtration // signal transduction // G-protein coupled receptor signaling pathway // phospholipase C-activating G-protein coupled receptor signaling pathway // positive regulation of cytosolic calcium ion concentration // neuropeptide signaling pathway // regulation of blood pressure // positive regulation of circadian sleep/wake cyc…	---	---
TC0300001128.mm.1	Gm25592	2.63481	2.53525	2.59452	2.6063	2.60079	2.84265	2.69054	2.73169	2.52406	2.60098	ENSMUST00000082635	predicted gene, 25592 [gene_biotype:snoRNA transcript_biotype:snoRNA]	---	---	---	---	---
TC0600002329.mm.1	Neurod6	2.635	2.88392	3.13002	3.05153	3.00104	3.1725	2.89328	2.71886	2.69406	2.97622	NM_009717	Mus musculus neurogenic differentiation 6 (Neurod6), mRNA.	Mm.5106	GO:0006351 // GO:0006355 // GO:0007275 // GO:0007399 // GO:0021542 // GO:0030154 // GO:0045944 // GO:0006366	transcription, DNA-templated // regulation of transcription, DNA-templated // multicellular organismal development // nervous system development // dentate gyrus development // cell differentiation // positive regulation of transcription from RNA polymerase II promoter // transcription from RNA polymerase II promoter	---	---
TC0700003368.mm.1	Mir344d-1	2.63571	2.52366	2.68592	2.59575	2.57873	2.46367	2.50769	2.55426	2.85051	2.57651	NR_037215	Mus musculus microRNA 344d-1 (Mir344d-1), microRNA.	---	---	---	---	---
TC1000000259.mm.1	Gm20262	2.63645	2.71489	3.06323	3.03367	2.60934	2.65311	3.04332	2.62512	2.92544	2.83668	XR_140976.1	PREDICTED: predicted gene, 20262 (Gm20262), miscRNA.	---	---	---	---	---
TC1300000757.mm.1	Gm24020	2.63648	2.80102	2.6636	2.67286	2.72008	2.65893	2.5767	2.76324	2.6447	2.61797	ENSMUST00000180156	predicted gene, 24020 [gene_biotype:miRNA transcript_biotype:miRNA]	---	---	---	---	---
TC1200001342.mm.1	Gm26520	2.63652	2.60267	2.6708	2.62196	2.55346	2.6611	2.56336	2.96549	2.83737	2.67446	ENSMUST00000180719	predicted gene, 26520 [gene_biotype:lincRNA transcript_biotype:lincRNA]	---	---	---	---	---
TC0300000826.mm.1	Sprr2f	2.63654	2.69217	2.69145	2.74877	2.94965	2.82702	2.85686	2.81107	2.89352	2.75725	NM_011472	Mus musculus small proline-rich protein 2F (Sprr2f), mRNA.	Mm.10692	GO:0008544 // GO:0018149 // GO:0030216 // GO:0030216 // GO:0031424 // GO:0032355 // GO:0018149 // GO:0030216	epidermis development // peptide cross-linking // keratinocyte differentiation // keratinocyte differentiation // keratinization // response to estradiol // peptide cross-linking // keratinocyte differentiation	---	---
TC0400001757.mm.1	Gm13027	2.63661	2.70201	2.64542	2.60444	2.63047	2.78284	2.64449	2.54772	2.62879	2.69075	ENSMUST00000135858	predicted gene 13027 [gene_biotype:antisense transcript_biotype:antisense]	---	---	---	---	---
TC0900002878.mm.1	BC043934	2.63693	2.77675	2.61953	2.64122	2.75055	2.71195	2.61795	2.55431	2.655	2.77468	BC035950	Mus musculus cDNA sequence BC043934, mRNA (cDNA clone MGC:31404 IMAGE:4456300), complete cds.	Mm.326155 // Mm.491741	GO:0008150	biological_process	---	---
TC1000001866.mm.1	Tcf21	2.63728	2.57959	2.63777	2.62633	2.63382	2.62326	2.57256	2.56397	2.66153	2.6714	NM_011545	Mus musculus transcription factor 21 (Tcf21), mRNA.	Mm.16497	GO:0000122 // GO:0000122 // GO:0001657 // GO:0001658 // GO:0001763 // GO:0001822 // GO:0001944 // GO:0006351 // GO:0006355 // GO:0007530 // GO:0007548 // GO:0009887 // GO:0014707 // GO:0030855 // GO:0031063 // GO:0032835 // GO:0045944 // GO:0048286 // GO:0048536 // GO:0048557 // GO:0048608 // GO:0048732 // GO:0060008 // GO:0060021 // GO:0060425 // GO:0060426 // GO:0060435 // GO:0060539 // GO:0060…	negative regulation of transcription from RNA polymerase II promoter // negative regulation of transcription from RNA polymerase II promoter // ureteric bud development // branching involved in ureteric bud morphogenesis // morphogenesis of a branching structure // kidney development // vasculature development // transcription, DNA-templated // regulation of transcription, DNA-templated // sex de…	---	---
TC1000001210.mm.1	Gad1-ps	2.63729	2.45427	2.5382	2.54736	2.5356	2.75137	2.59864	2.59087	2.58812	2.49927	ENSMUST00000167243	glutamate decarboxylase 1, pseudogene [gene_biotype:protein_coding transcript_biotype:protein_coding]	---	---	---	---	---
TC0900001238.mm.1	Prr23a2	2.63745	2.63573	2.64253	2.65232	2.55798	2.68992	2.54861	2.62435	2.57018	2.70403	NM_001134661	Mus musculus proline rich 23A, member 2 (Prr23a2), mRNA.	Mm.477438	GO:0008150	biological_process	---	---
TC1700000979.mm.1	Gm7225	2.63784	2.63273	2.58366	2.51935	3.01168	2.60852	2.5583	2.56246	2.70508	2.58647	XM_001001994.4	PREDICTED: predicted gene 7225 (Gm7225), mRNA.	---	---	---	---	---
TC0300000278.mm.1	Gm12534	2.63791	3.10317	2.8375	3.22533	2.48308	2.70867	2.62365	2.57519	2.72897	2.63702	ENSMUST00000147691	predicted gene 12534 [gene_biotype:antisense transcript_biotype:antisense]	---	---	---	---	---
TC1700000549.mm.1	Gm25883	2.63831	2.81668	2.90327	2.88835	2.91518	3.02703	2.82732	3.05503	3.12872	2.692	ENSMUST00000157781	predicted gene, 25883	---	---	---	---	---
TC0400004019.mm.1	Gm13200	2.63847	2.54773	2.60411	2.55605	2.50881	2.57287	2.81945	2.56802	2.62665	2.59319	ENSMUST00000138802	predicted gene 13200 [gene_biotype:lincRNA transcript_biotype:lincRNA]	---	---	---	---	---
TC0900001382.mm.1	Gm23856	2.63863	2.57469	2.81648	2.71472	2.57024	2.78122	2.6787	2.62776	2.55314	2.40011	ENSMUST00000158380	predicted gene, 23856 [gene_biotype:snRNA transcript_biotype:snRNA]	---	---	---	---	---
TC0X00002412.mm.1	Mir105	2.63871	2.62458	2.45187	2.70427	2.58841	2.65688	2.55573	2.79163	2.64385	2.70394	NR_030546	Mus musculus microRNA 105 (Mir105), microRNA.	---	---	---	---	---
TC0500000979.mm.1	adapt33_4	2.63874	2.64268	2.64616	2.74703	2.68181	2.65764	2.69746	2.66915	2.60059	2.55316	ENSMUST00000184934	Adaptive response 33 conserved region 4	---	---	---	---	---
TC1400000695.mm.1	Trav8-1	2.63912	2.57505	2.80797	2.70864	2.64688	2.8193	2.66938	2.70518	2.68595	2.67076	NCBI_Gene:674098:presumedTranscript_1	T cell receptor alpha variable 8-1	---	---	---	---	---
TC1600000537.mm.1	n-R5s34	2.63918	2.63009	2.50365	2.54825	2.5077	2.5467	2.73878	2.59226	2.42666	2.46505	ENSMUST00000122653	nuclear encoded rRNA 5S 34 [gene_biotype:rRNA transcript_biotype:rRNA]	---	---	---	---	---
TC1100002002.mm.1	Mir1932	2.63938	2.63604	2.65827	2.65629	2.67003	2.77199	2.71341	2.70178	2.74308	2.60342	NR_035453	Mus musculus microRNA 1932 (Mir1932), microRNA.	---	---	---	---	---
TC0700002398.mm.1	Obox3-ps4	2.63938	2.75742	2.7727	2.51349	2.74557	2.72866	2.59649	2.76546	2.64061	2.48142	OTTMUST00000099436	oocyte specific homeobox 3, pseudogene 4[gene_biotype:unprocessed_pseudogene transcript_biotype:unprocessed_pseudogene]	---	---	---	---	---
TC0X00000077.mm.1	Gm10490	2.6394	3.09356	3.36926	3.26735	3.72682	3.2035	3.23114	3.30906	3.01193	3.17054	ENSMUST00000086274	predicted gene 10490 [gene_biotype:protein_coding transcript_biotype:protein_coding]	---	GO:0008150	biological_process	---	---
TC0300001131.mm.1	Gm12524	2.63947	2.65915	2.73706	2.71025	2.76212	2.68885	2.57143	2.58557	2.7539	2.73237	ENSMUST00000143109	predicted gene 12524 [gene_biotype:lincRNA transcript_biotype:lincRNA]	---	---	---	---	---
TC0600000915.mm.1	Mir7040	2.63959	2.52573	2.6283	2.60236	2.60449	2.56127	2.60844	2.59017	2.68661	2.66059	NR_106007	Mus musculus microRNA 7040 (Mir7040), microRNA.	---	---	---	---	---
TC1100003386.mm.1	Gm27598	2.6397	2.81991	2.5766	2.523	2.67847	2.69395	2.92616	2.7874	2.69932	2.63388	ENSMUST00000185158	predicted gene, 27598 [gene_biotype:miRNA transcript_biotype:miRNA]	---	---	---	---	---
TC0200002490.mm.1	Gm25881	2.64012	2.4234	2.85975	2.47244	2.5874	2.43444	2.50005	2.38539	2.43337	2.31945	ENSMUST00000157783	predicted gene, 25881 [gene_biotype:snRNA transcript_biotype:snRNA]	---	---	---	---	---
TC0700004425.mm.1	Tex36	2.64041	2.64641	2.77637	2.59027	2.69141	2.88446	2.57907	2.55403	2.76247	2.62723	NM_028654	Mus musculus testis expressed 36 (Tex36), mRNA.	Mm.159067	GO:0008150	biological_process	---	---
TC1600000343.mm.1	Rtp1	2.64067	2.69536	2.56759	2.48895	2.88699	2.65352	2.7176	2.51811	2.56836	2.48885	NM_001004151	Mus musculus receptor transporter protein 1 (Rtp1), mRNA.	Mm.208751	GO:0001580 // GO:0006612 // GO:0051205 // GO:0001580 // GO:0006612 // GO:0051205 // GO:0051205	detection of chemical stimulus involved in sensory perception of bitter taste // protein targeting to membrane // protein insertion into membrane // detection of chemical stimulus involved in sensory perception of bitter taste // protein targeting to membrane // protein insertion into membrane // protein insertion into membrane	---	---
TC0700002609.mm.1	Tex101	2.64074	2.65565	2.61886	2.62161	2.63712	2.63904	2.56977	2.56881	2.69321	2.50941	NM_019981	Mus musculus testis expressed gene 101 (Tex101), mRNA.	Mm.23385	GO:0002696 // GO:0050731 // GO:0051281 // GO:0002696 // GO:0050731 // GO:0051281	positive regulation of leukocyte activation // positive regulation of peptidyl-tyrosine phosphorylation // positive regulation of release of sequestered calcium ion into cytosol // positive regulation of leukocyte activation // positive regulation of peptidyl-tyrosine phosphorylation // positive regulation of release of sequestered calcium ion into cytosol	---	---
TC0400001836.mm.1	Gm13081	2.64092	2.53701	2.72211	2.69202	2.71732	2.6668	2.50646	2.59641	2.63584	2.47876	ENSMUST00000121527	predicted gene 13081 [gene_biotype:processed_pseudogene transcript_biotype:processed_pseudogene]	---	---	---	---	---
TC0900000658.mm.1	Sh2d7	2.64118	2.59862	2.64262	2.74781	2.7786	2.66502	2.52832	2.65083	2.72129	2.71807	NM_173778	Mus musculus SH2 domain containing 7 (Sh2d7), mRNA.	Mm.358924	GO:0008150	biological_process	---	---
TC1600000237.mm.1	Gm7873	2.64211	2.67321	2.96232	2.71549	2.87289	2.89371	2.7282	2.75766	2.74633	2.64547	ENSMUST00000167061	predicted gene 7873 [gene_biotype:protein_coding transcript_biotype:protein_coding]	---	GO:0008150	biological_process	---	---
TC1100000172.mm.1	Gm23959	2.64228	2.44723	2.47998	2.54181	2.66938	2.72336	2.63246	2.53992	2.50873	2.51381	ENSMUST00000157208	predicted gene, 23959	---	---	---	---	---
TC0100003859.mm.1	pRNA	2.64237	2.44556	2.49502	2.53211	2.49542	2.3089	2.37517	2.4075	2.51625	2.37893	ENSMUST00000184449	NoRC assoicated RNA, pRNA	---	---	---	---	---
TC0700001439.mm.1	Phox2a	2.64265	2.50728	2.52333	2.53873	2.6155	2.60611	2.58394	2.46438	2.57688	2.57591	NM_008887	Mus musculus paired-like homeobox 2a (Phox2a), mRNA.	Mm.5028	GO:0003357 // GO:0006351 // GO:0006355 // GO:0006366 // GO:0007275 // GO:0021523 // GO:0021623 // GO:0021642 // GO:0021703 // GO:0030901 // GO:0043576 // GO:0045944 // GO:0048485 // GO:0048486 // GO:0045944 // GO:0045944	noradrenergic neuron differentiation // transcription, DNA-templated // regulation of transcription, DNA-templated // transcription from RNA polymerase II promoter // multicellular organismal development // somatic motor neuron differentiation // oculomotor nerve formation // trochlear nerve formation // locus ceruleus development // midbrain development // regulation of respiratory gaseous excha…	---	---
TC0600001329.mm.1	Gm25953	2.64331	2.64924	2.6426	2.65523	2.67437	2.77278	2.67641	2.59734	2.66114	2.71866	ENSMUST00000175338	predicted gene, 25953 [gene_biotype:miRNA transcript_biotype:miRNA]	---	---	---	---	---
TC0X00000057.mm.1	Gm14379	2.64339	2.66305	2.61382	2.87173	2.63913	2.857	2.78791	2.71017	2.66676	2.5547	NR_026741	Mus musculus predicted gene 14379 (Gm14379), long non-coding RNA.	Mm.117112	---	---	---	---
TC0700003396.mm.1	Mir344i	2.64344	2.71394	2.63899	2.67573	2.68027	2.67862	2.63705	2.69579	2.76105	2.72491	NR_049204	Mus musculus microRNA 344i (Mir344i), microRNA.	---	---	---	---	---
TC0400001795.mm.1	AI507597	2.64384	2.68533	2.71007	2.724	2.80606	2.639	2.62184	2.67808	2.66707	2.63138	NR_033566	Mus musculus expressed sequence AI507597 (AI507597), long non-coding RNA.	Mm.439819	---	---	---	---
TC0700002940.mm.1	Gm2302	2.64388	2.76189	2.71813	2.86681	2.61639	3.00875	2.70276	2.61941	2.81832	2.67865	ENSMUST00000173563	predicted gene 2302	---	---	---	---	---
TC0X00000105.mm.1	Gm6826	2.64389	2.51747	2.46083	2.58031	2.53814	2.52378	2.35714	2.50416	2.66423	2.46006	ENSMUST00000122268	predicted gene 6826 [gene_biotype:unprocessed_pseudogene transcript_biotype:unprocessed_pseudogene]	---	---	---	---	---
TC0Y00000035.mm.1	Gm20773	2.64427	2.88474	2.6828	3.14495	2.75339	2.68389	2.59274	2.73719	2.83377	2.7831	XM_974046.2	predicted gene, 20773	---	---	---	---	---
TC0Y00000050.mm.1	Gm20851	2.64427	2.88474	2.6828	3.14495	2.75339	2.68389	2.59274	2.73719	2.83377	2.7831	ENSMUST00000177902	predicted gene, 20851	---	---	---	---	---
TC0800001771.mm.1	Mir3106	2.64443	2.65324	2.62637	2.74489	2.69984	2.68564	2.62964	2.60046	2.8335	2.66145	NR_037214	Mus musculus microRNA 3106 (Mir3106), microRNA.	---	---	---	---	---
TC0Y00000260.mm.1	LOC100861888	2.64459	2.48005	2.60195	2.77704	2.47056	2.77719	2.89375	2.62248	2.70355	2.80979	XM_003689006.1	PREDICTED: Y-linked testis-specific protein 1-like (LOC100861888), mRNA.	---	---	---	---	---
TC1100003823.mm.1	Pyy	2.64468	2.6047	2.65153	2.62465	2.57304	2.58385	2.61082	2.57541	2.60865	2.65307	NM_145435	Mus musculus peptide YY (Pyy), mRNA.	Mm.46248	GO:0007218 // GO:0007267 // GO:0007586 // GO:0032096 // GO:0032098 // GO:0042755 // GO:0007218 // GO:0007267 // GO:0007586 // GO:0032098	neuropeptide signaling pathway // cell-cell signaling // digestion // negative regulation of response to food // regulation of appetite // eating behavior // neuropeptide signaling pathway // cell-cell signaling // digestion // regulation of appetite	---	---
TC0700001069.mm.1	Gm23020	2.64478	2.6417	2.74686	2.93897	2.80244	2.72005	2.97277	2.71273	2.79294	3.02363	ENSMUST00000158766	predicted gene, 23020	---	---	---	---	---
TC1400001683.mm.1	Gm24057	2.64508	2.96589	2.82307	3.03014	2.83962	2.95538	2.72005	2.81145	2.77575	2.72933	ENSMUST00000158616	predicted gene, 24057	---	---	---	---	---
TC0500002802.mm.1	Naa11	2.64511	2.68314	2.82165	2.50535	2.8165	2.86333	2.8731	2.65728	2.50848	2.62785	NM_001033191	Mus musculus N(alpha)-acetyltransferase 11, NatA catalytic subunit (Naa11), mRNA.	Mm.11746	GO:0006474 // GO:0006475 // GO:0017198 // GO:0018002 // GO:0006474 // GO:0006475 // GO:0017198 // GO:0018002	N-terminal protein amino acid acetylation // internal protein amino acid acetylation // N-terminal peptidyl-serine acetylation // N-terminal peptidyl-glutamic acid acetylation // N-terminal protein amino acid acetylation // internal protein amino acid acetylation // N-terminal peptidyl-serine acetylation // N-terminal peptidyl-glutamic acid acetylation	---	---
TC0X00001903.mm.1	Gm5755	2.64556	2.72275	2.75731	2.81321	2.73094	2.77109	2.92854	2.73401	2.69155	2.39805	XM_488332.3	predicted pseudogene 5755	---	---	---	---	---
TC1800000287.mm.1	n-R5s24	2.64564	2.79086	2.86561	3.14864	2.61829	2.99399	2.67089	2.88453	2.82351	3.04654	ENSMUST00000122518	nuclear encoded rRNA 5S 24 [gene_biotype:rRNA transcript_biotype:rRNA]	---	---	---	---	---
TC1600001018.mm.1	Gm23210	2.64589	2.96856	3.05251	2.90871	2.90947	2.86878	2.6268	3.0228	2.983	2.64096	ENSMUST00000158668	predicted gene, 23210 [gene_biotype:snRNA transcript_biotype:snRNA]	---	---	---	---	---
TC1900000279.mm.1	Olfr1489	2.64738	2.66025	2.72113	2.85191	2.95677	2.76805	2.72786	2.6634	2.82512	2.69379	NM_146635	Mus musculus olfactory receptor 1489 (Olfr1489), mRNA.	Mm.271478	GO:0007186 // GO:0007608 // GO:0007165 // GO:0007186 // GO:0007186 // GO:0007608 // GO:0007608 // GO:0050896 // GO:0050911 // GO:0050911	G-protein coupled receptor signaling pathway // sensory perception of smell // signal transduction // G-protein coupled receptor signaling pathway // G-protein coupled receptor signaling pathway // sensory perception of smell // sensory perception of smell // response to stimulus // detection of chemical stimulus involved in sensory perception of smell // detection of chemical stimulus involved i…	---	---
TC1300000143.mm.1	Trgj3	2.64771	2.75059	2.83445	3.05919	2.77979	2.61065	2.99941	3.1312	2.59071	2.6047	ENSMUST00000179426	T cell receptor gamma joining 3	---	---	---	---	---
TC0900000387.mm.1	Olfr890	2.64828	2.94528	2.66458	2.72577	2.82956	2.77938	2.81438	3.07055	2.88909	2.87025	NM_146481	Mus musculus olfactory receptor 890 (Olfr890), mRNA.	Mm.377521	GO:0007186 // GO:0007608 // GO:0007165 // GO:0007186 // GO:0007186 // GO:0007608 // GO:0007608 // GO:0050896 // GO:0050911 // GO:0050911	G-protein coupled receptor signaling pathway // sensory perception of smell // signal transduction // G-protein coupled receptor signaling pathway // G-protein coupled receptor signaling pathway // sensory perception of smell // sensory perception of smell // response to stimulus // detection of chemical stimulus involved in sensory perception of smell // detection of chemical stimulus involved i…	---	---
TC1300000138.mm.1	Tcrg-V7	2.64838	2.61677	2.702	2.63747	2.66689	2.59103	2.62727	2.68133	2.59122	2.65124	NCBI_Gene:21641:presumedTranscript_1	T cell receptor gamma, variable 7	---	---	---	---	---
TC0200000974.mm.1	Mir7224	2.64864	2.67075	2.60184	2.67166	2.6147	2.6097	2.61104	2.69241	2.67816	2.72888	NR_106083	Mus musculus microRNA 7224 (Mir7224), microRNA.	---	---	---	---	---
TC1500001426.mm.1	n-R5s39	2.64878	2.9216	2.66657	2.91081	2.84969	3.13894	2.98677	2.75995	2.91005	3.17117	ENSMUST00000122613	nuclear encoded rRNA 5S 39 [gene_biotype:rRNA transcript_biotype:rRNA]	---	---	---	---	---
TC0600003089.mm.1	Gm22722	2.64883	2.77316	2.79867	2.82149	2.6843	2.5605	2.53247	2.8228	2.6252	2.61705	ENSMUST00000157467	predicted gene, 22722 [gene_biotype:snoRNA transcript_biotype:snoRNA]	---	---	---	---	---
TC0600003087.mm.1	Gm22833	2.64883	2.77316	2.79867	2.82149	2.6843	2.5605	2.53247	2.8228	2.6252	2.61705	ENSMUST00000158292	predicted gene, 22833 [gene_biotype:snoRNA transcript_biotype:snoRNA]	---	---	---	---	---
TC0200004399.mm.1	Gm13982	2.64889	2.7192	2.72012	2.50734	2.46271	2.8203	2.76703	2.6647	2.53936	2.54421	ENSMUST00000138372	predicted gene 13982 [gene_biotype:lincRNA transcript_biotype:lincRNA]	---	---	---	---	---
TC1900000060.mm.1	Gal3st3	2.64928	2.69557	2.61627	2.70978	2.64631	2.55819	2.8052	2.68091	2.68984	2.67295	NM_001024717	Mus musculus galactose-3-O-sulfotransferase 3 (Gal3st3), mRNA.	Mm.447174	GO:0009058	biosynthetic process	---	---
TC1000002449.mm.1	Mir7659	2.6494	2.70651	2.81089	2.78568	2.79932	2.57492	2.78854	2.86527	2.66593	2.8744	ENSMUST00000184079	microRNA 7659 [gene_biotype:miRNA transcript_biotype:miRNA]	---	---	---	---	---
TSUnmapped00000108.mm.1	Mir7659	2.6494	2.70651	2.81089	2.78568	2.79932	2.57492	2.78854	2.86527	2.66593	2.8744	NR_106119	Mus musculus microRNA 7659 (Mir7659), microRNA.	---	---	---	---	---
TC0300000133.mm.1	BC002189	2.64941	2.78695	2.8432	2.8641	2.91502	2.83801	2.63584	2.73117	2.67378	2.74228	BC002189	Mus musculus cDNA sequence BC002189, mRNA (cDNA clone MGC:7386 IMAGE:3487872), complete cds.	Mm.450006	---	---	---	---
TC0900000441.mm.1	Olfr229	2.64955	2.68733	2.9762	2.82006	2.71131	2.58025	2.75735	2.90534	2.85937	2.78082	NM_146613	Mus musculus olfactory receptor 229 (Olfr229), mRNA.	Mm.377588	GO:0007186 // GO:0007608 // GO:0007165 // GO:0007186 // GO:0007186 // GO:0007608 // GO:0007608 // GO:0050896 // GO:0050911 // GO:0050911	G-protein coupled receptor signaling pathway // sensory perception of smell // signal transduction // G-protein coupled receptor signaling pathway // G-protein coupled receptor signaling pathway // sensory perception of smell // sensory perception of smell // response to stimulus // detection of chemical stimulus involved in sensory perception of smell // detection of chemical stimulus involved i…	---	---
TC1200001855.mm.1	n-R5s60	2.64958	2.77891	2.66315	2.9238	2.65505	2.84062	2.61515	2.6615	2.90228	2.7277	ENSMUST00000083299	nuclear encoded rRNA 5S 60 [gene_biotype:rRNA transcript_biotype:rRNA]	---	---	---	---	---
TC1300000204.mm.1	Vmn1r-ps102	2.64977	2.72132	2.67778	2.74121	2.78814	2.71089	2.58603	3.01808	2.70963	2.73757	OTTMUST00000001071	vomeronasal 1 receptor, pseudogene 102[gene_biotype:unprocessed_pseudogene transcript_biotype:unprocessed_pseudogene]	---	---	---	---	---
TC0X00002565.mm.1	Gm41	2.64986	2.6557	2.60597	2.76918	2.51215	2.66985	2.64335	2.60245	2.82327	2.59436	NR_036689	Mus musculus predicted pseudogene 41 (Gm41), non-coding RNA.	Mm.490821	---	---	---	---
TC0400003565.mm.1	Gja4	2.65005	2.86919	2.8643	2.92758	2.89106	2.88766	2.80901	2.73023	2.88335	2.79679	NM_008120	Mus musculus gap junction protein, alpha 4 (Gja4), mRNA.	Mm.24615	GO:0001568 // GO:0006816 // GO:0007154 // GO:0007267 // GO:0003158 // GO:0006816 // GO:0007267 // GO:0048265	blood vessel development // calcium ion transport // cell communication // cell-cell signaling // endothelium development // calcium ion transport // cell-cell signaling // response to pain	GenMAPP // GenMAPP	Ovarian_Infertility_Genes // Calcium_regulation_in_cardiac_cells
TC0200004846.mm.1	Gm26681	2.65009	2.66245	2.83269	2.68508	2.66852	2.67322	2.65167	2.57825	2.74909	2.64365	ENSMUST00000180851	predicted gene, 26681 [gene_biotype:lincRNA transcript_biotype:lincRNA]	---	---	---	---	---
TC1400000492.mm.1	Gm15218	2.6505	2.93565	3.01139	3.03648	3.19016	2.86515	3.13858	2.88497	2.94277	2.87265	ENSMUST00000131006	predicted gene 15218 [gene_biotype:lincRNA transcript_biotype:lincRNA]	---	---	---	---	---
TC1500002057.mm.1	Gm15609	2.65057	2.69828	2.48848	2.66768	2.58375	2.76795	2.52692	2.53591	2.58421	2.52856	ENSMUST00000155610	predicted gene 15609 [gene_biotype:processed_transcript transcript_biotype:processed_transcript]	---	---	---	---	---
TC0600001053.mm.1	Vmn1r41	2.6506	2.68166	2.92748	2.81311	2.84237	3.01042	2.68843	2.69571	2.7336	2.72716	NM_053230	Mus musculus vomeronasal 1 receptor 41 (Vmn1r41), mRNA.	Mm.377154	GO:0007165 // GO:0007186 // GO:0007606 // GO:0019236	signal transduction // G-protein coupled receptor signaling pathway // sensory perception of chemical stimulus // response to pheromone	GenMAPP	GPCRDB_Other
TC0200003994.mm.1	Olfr1138	2.65084	2.91036	2.81786	2.79857	2.92827	2.79092	2.96711	2.61569	2.62246	3.00123	NM_146639	Mus musculus olfactory receptor 1138 (Olfr1138), mRNA.	Mm.271482	GO:0007186 // GO:0007608 // GO:0007165 // GO:0007186 // GO:0007186 // GO:0007608 // GO:0007608 // GO:0050896 // GO:0050911 // GO:0050911	G-protein coupled receptor signaling pathway // sensory perception of smell // signal transduction // G-protein coupled receptor signaling pathway // G-protein coupled receptor signaling pathway // sensory perception of smell // sensory perception of smell // response to stimulus // detection of chemical stimulus involved in sensory perception of smell // detection of chemical stimulus involved i…	---	---
TC0600000681.mm.1	Vmn1r5	2.65127	2.68562	2.85925	2.86915	2.75632	2.72439	2.93571	2.84843	2.56472	2.86261	NM_134174	Mus musculus vomeronasal 1 receptor 5 (Vmn1r5), mRNA.	Mm.377172	GO:0019236 // GO:0007186	response to pheromone // G-protein coupled receptor signaling pathway	---	---
TC0100002884.mm.1	Gm15699	2.65159	2.81444	2.69459	2.59605	2.63453	2.46387	2.8159	2.57727	2.63663	2.67355	ENSMUST00000159213	predicted gene 15699 [gene_biotype:antisense transcript_biotype:antisense]	---	---	---	---	---
TC0500000803.mm.1	BC051076	2.65192	2.72983	2.45757	2.65979	2.46585	2.57977	2.46958	2.7048	2.56779	2.35026	XR_140737.1	cDNA sequence BC051076	---	---	---	---	---
TC0X00000867.mm.1	Gm5072	2.6521	2.58439	2.65984	2.77013	2.74054	2.70378	2.70577	2.94136	2.81592	2.95491	NM_001114678	Mus musculus predicted gene 5072 (Gm5072), mRNA.	Mm.473682	---	---	---	---
TC1200002628.mm.1	Ighv1-50	2.65276	2.72256	3.08803	2.82759	2.86278	2.94938	2.80537	2.81707	2.76907	2.82263	NCBI_Gene:780929:presumedTranscript_1	immunoglobulin heavy variable 1-50	---	---	---	---	---
TC1900001624.mm.1	Calhm1	2.65288	2.39264	2.48366	2.59262	2.46794	2.41456	2.47167	2.54472	2.53898	2.46232	NM_001081271	Mus musculus calcium homeostasis modulator 1 (Calhm1), mRNA.	Mm.439624	GO:0006810 // GO:0006811 // GO:0006812 // GO:0006816 // GO:0015867 // GO:0034765 // GO:0050909 // GO:0050913 // GO:0050916 // GO:0050917 // GO:0051260 // GO:0070588 // GO:0006812 // GO:0006812 // GO:0006812 // GO:0034765 // GO:0034765 // GO:0034765 // GO:0051260 // GO:0051260 // GO:0051260	transport // ion transport // cation transport // calcium ion transport // ATP transport // regulation of ion transmembrane transport // sensory perception of taste // sensory perception of bitter taste // sensory perception of sweet taste // sensory perception of umami taste // protein homooligomerization // calcium ion transmembrane transport // cation transport // cation transport // cation tr…	---	---
TC1700002711.mm.1	Gm22542	2.65307	2.51552	2.61795	2.72627	2.58321	2.56718	2.5644	2.57801	2.53336	2.63138	ENSMUST00000158166	predicted gene, 22542 [gene_biotype:snRNA transcript_biotype:snRNA]	---	---	---	---	---
TC0700002021.mm.1	Olfr541	2.65364	2.84884	2.86647	2.8325	2.7239	2.88414	2.90935	2.79341	3.00597	2.88536	NM_146962	Mus musculus olfactory receptor 541 (Olfr541), mRNA.	Mm.389986	GO:0007186 // GO:0007608 // GO:0007165 // GO:0007186 // GO:0007186 // GO:0007608 // GO:0007608 // GO:0050896 // GO:0050911 // GO:0050911	G-protein coupled receptor signaling pathway // sensory perception of smell // signal transduction // G-protein coupled receptor signaling pathway // G-protein coupled receptor signaling pathway // sensory perception of smell // sensory perception of smell // response to stimulus // detection of chemical stimulus involved in sensory perception of smell // detection of chemical stimulus involved i…	---	---
TC0400002288.mm.1	Gm11871	2.65394	2.86139	2.70677	2.72804	3.06171	2.83808	2.68223	2.68353	2.69197	2.72757	ENSMUST00000122429	predicted gene 11871 [gene_biotype:processed_pseudogene transcript_biotype:processed_pseudogene]	---	---	---	---	---
TC0600001991.mm.1	Mir183	2.65508	2.54071	2.66075	2.7381	2.69032	2.43712	2.88337	2.52692	2.71167	2.51998	NR_030713	Mus musculus microRNA 183 (Mir183), microRNA.	---	GO:0010468 // GO:0046549 // GO:0060041 // GO:0071230	regulation of gene expression // retinal cone cell development // retina development in camera-type eye // cellular response to amino acid stimulus	---	---
TC0500000849.mm.1	Gm22816	2.65524	2.57993	2.67607	2.68441	2.54275	2.66091	2.7287	2.72186	2.81788	2.58081	ENSMUST00000157450	predicted gene, 22816 [gene_biotype:rRNA transcript_biotype:rRNA]	---	---	---	---	---
TC0700002317.mm.1	Vmn1r-ps52	2.6553	3.03328	2.77454	3.28555	2.85799	3.35474	3.28475	3.00969	2.84757	3.26802	OTTMUST00000099414	vomeronasal 1 receptor, pseudogene 52[gene_biotype:unprocessed_pseudogene transcript_biotype:unprocessed_pseudogene]	---	---	---	---	---
TC1800000365.mm.1	Pcdhb10	2.65545	2.72984	2.78505	2.71667	2.67798	2.76898	2.79304	2.58169	2.84477	2.79751	NM_053135	Mus musculus protocadherin beta 10 (Pcdhb10), mRNA.	Mm.115996	GO:0007155 // GO:0007156	cell adhesion // homophilic cell adhesion via plasma membrane adhesion molecules	---	---
TC0100001264.mm.1	Gm26568	2.65587	2.69315	2.68975	2.89659	2.74257	2.67166	2.66645	2.8204	2.64858	2.8245	ENSMUST00000180496	predicted gene, 26568 [gene_biotype:antisense transcript_biotype:antisense]	---	---	---	---	---
TC0400000457.mm.1	Hammerhead_HH9	2.65624	2.50176	2.40608	2.40112	2.65705	2.44798	2.5735	2.56664	2.49417	2.58083	ENSMUST00000183559	Hammerhead ribozyme HH9	---	---	---	---	---
TC0700003317.mm.1	Gm26097	2.65635	2.68562	3.78663	3.77306	3.02633	3.39041	2.57064	3.12091	2.81428	2.46321	ENSMUST00000179642	predicted gene, 26097 [gene_biotype:snoRNA transcript_biotype:snoRNA]	---	---	---	---	---
TC0400000237.mm.1	Gm11916	2.65671	2.79579	2.82113	2.93436	2.65343	2.9939	2.44426	2.74837	3.2255	3.06306	ENSMUST00000132759	predicted gene 11916 [gene_biotype:lincRNA transcript_biotype:lincRNA]	---	---	---	---	---
TC0400002539.mm.1	Olfr71	2.65686	2.80073	2.72919	2.68372	2.63564	2.83812	2.78572	2.84211	2.81083	2.52466	NM_019486	Mus musculus olfactory receptor 71 (Olfr71), mRNA.	Mm.377126	GO:0007186 // GO:0007186 // GO:0007608 // GO:0007608 // GO:0007165 // GO:0007186 // GO:0007186 // GO:0007608 // GO:0007608 // GO:0050896 // GO:0050911 // GO:0050911 // GO:0050911	G-protein coupled receptor signaling pathway // G-protein coupled receptor signaling pathway // sensory perception of smell // sensory perception of smell // signal transduction // G-protein coupled receptor signaling pathway // G-protein coupled receptor signaling pathway // sensory perception of smell // sensory perception of smell // response to stimulus // detection of chemical stimulus invol…	GenMAPP	GPCRDB_Class_A_Rhodopsin-like
TC0200003999.mm.1	Olfr1156	2.65692	2.72145	2.60206	2.63629	2.80393	2.98012	2.75302	2.80186	2.88124	2.57737	NM_146817	Mus musculus olfactory receptor 1156 (Olfr1156), mRNA.	Mm.377703	GO:0007186 // GO:0007608 // GO:0007165 // GO:0007186 // GO:0007186 // GO:0007608 // GO:0007608 // GO:0050896 // GO:0050911 // GO:0050911	G-protein coupled receptor signaling pathway // sensory perception of smell // signal transduction // G-protein coupled receptor signaling pathway // G-protein coupled receptor signaling pathway // sensory perception of smell // sensory perception of smell // response to stimulus // detection of chemical stimulus involved in sensory perception of smell // detection of chemical stimulus involved i…	---	---
TC0X00001732.mm.1	Gm14350	2.65731	2.78323	2.89019	3.0634	3.1153	2.81047	2.67904	2.68826	2.68731	2.54685	ENSMUST00000116642	predicted gene 14350 [gene_biotype:processed_pseudogene transcript_biotype:processed_pseudogene]	---	---	---	---	---
TC0800001249.mm.1	Gm10629	2.65782	2.64349	2.66704	2.63122	2.62745	2.66324	2.74229	2.69011	2.67406	2.68727	XR_140921.1	predicted gene 10629	---	---	---	---	---
TC0700002084.mm.1	Igf2os	2.65841	2.65114	2.64288	2.70308	2.61368	2.59874	2.62584	2.64831	2.68641	2.63805	NR_002855	Mus musculus insulin-like growth factor 2, opposite strand (Igf2os), antisense RNA.	Mm.440180	---	---	---	---
TC0400003301.mm.1	Gm15741	2.65854	2.62563	2.88129	2.58885	2.85877	2.75484	2.44076	2.5124	2.72247	2.54595	ENSMUST00000119401	predicted gene 15741 [gene_biotype:processed_pseudogene transcript_biotype:processed_pseudogene]	---	---	---	---	---
TC0500002301.mm.1	Gm23022	2.65865	2.66214	2.99377	3.0602	2.65896	3.0064	2.79237	2.91506	2.61867	2.76934	ENSMUST00000158768	predicted gene, 23022 [gene_biotype:snRNA transcript_biotype:snRNA]	---	---	---	---	---
TC0400003936.mm.1	Oog3	2.65877	2.76842	2.75268	2.79907	2.86149	2.74391	2.87997	2.6665	2.77992	2.67013	NM_201258	Mus musculus oogenesin 3 (Oog3), mRNA.	Mm.28722	GO:0008150 // GO:0008284 // GO:0043066 // GO:0045596 // GO:0045892 // GO:0048387	biological_process // positive regulation of cell proliferation // negative regulation of apoptotic process // negative regulation of cell differentiation // negative regulation of transcription, DNA-templated // negative regulation of retinoic acid receptor signaling pathway	---	---
TC1300001571.mm.1	Gm11282	2.6589	2.77962	2.64977	3.22394	2.88615	2.80303	2.81614	2.83238	2.80401	2.74976	ENSMUST00000119018	predicted gene 11282 [gene_biotype:processed_pseudogene transcript_biotype:processed_pseudogene]	---	---	---	---	---
TC1800001202.mm.1	Gm10545	2.65892	2.68792	2.75979	2.7464	2.71684	2.64503	2.58483	2.68221	2.63902	2.75676	ENSMUST00000097612	predicted gene 10545 [gene_biotype:antisense transcript_biotype:antisense]	---	---	---	---	---
TC0200004028.mm.1	Olfr1200	2.65898	2.66044	2.47594	2.92251	2.70801	2.59465	2.94509	2.78911	2.78084	2.74217	NM_001005227	Mus musculus olfactory receptor 1200 (Olfr1200), mRNA.	Mm.377285	GO:0007186 // GO:0007608 // GO:0050907 // GO:0007165 // GO:0007186 // GO:0007186 // GO:0007608 // GO:0007608 // GO:0050896 // GO:0050907 // GO:0050911 // GO:0050911	G-protein coupled receptor signaling pathway // sensory perception of smell // detection of chemical stimulus involved in sensory perception // signal transduction // G-protein coupled receptor signaling pathway // G-protein coupled receptor signaling pathway // sensory perception of smell // sensory perception of smell // response to stimulus // detection of chemical stimulus involved in sensory…	---	---
TC0700003835.mm.1	Gm20476	2.65927	2.68074	2.69248	2.52122	2.62503	2.65016	2.71866	2.67027	2.78271	2.5711	ENSMUST00000172644	predicted gene 20476 [gene_biotype:processed_transcript transcript_biotype:processed_transcript]	---	---	---	---	---
TC1100001631.mm.1	Hspb9	2.65959	2.43685	2.67419	2.65695	2.70037	2.63583	2.62944	2.56351	2.58199	2.72557	NM_029307	Mus musculus heat shock protein, alpha-crystallin-related, B9 (Hspb9), mRNA.	Mm.46175	GO:0008150	biological_process	---	---
TC0900001242.mm.1	Foxl2	2.66041	2.6807	2.57154	2.69061	2.65002	2.86464	2.70166	2.72178	2.59284	2.64912	NM_012020	Mus musculus forkhead box L2 (Foxl2), mRNA.	Mm.151239	GO:0000122 // GO:0001541 // GO:0001541 // GO:0001555 // GO:0002074 // GO:0006309 // GO:0006351 // GO:0006355 // GO:0019101 // GO:0030154 // GO:0042703 // GO:0043065 // GO:0043280 // GO:0045892 // GO:0045892 // GO:0045944 // GO:0048048 // GO:0060014 // GO:0001541 // GO:0001541 // GO:0002074 // GO:0002074 // GO:0002074 // GO:0006309 // GO:0006309 // GO:0006309 // GO:0006366 // GO:0042703 // GO:0043…	negative regulation of transcription from RNA polymerase II promoter // ovarian follicle development // ovarian follicle development // oocyte growth // extraocular skeletal muscle development // apoptotic DNA fragmentation // transcription, DNA-templated // regulation of transcription, DNA-templated // female somatic sex determination // cell differentiation // menstruation // positive regulatio…	---	---
TC0300003178.mm.1	Gm20389	2.6607	2.46188	2.7803	2.50552	2.6384	2.74662	2.58857	2.62454	2.54053	2.61422	ENSMUST00000174217	predicted gene 20389 [gene_biotype:antisense transcript_biotype:antisense]	---	---	---	---	---
TC0700002761.mm.1	Nphs1os	2.66119	2.63889	2.76727	3.01864	2.76804	2.79853	2.81841	2.67832	2.66193	2.87232	NR_004443	Mus musculus nephrosis 1 homolog, nephrin, opposite strand (Nphs1os), antisense RNA.	Mm.398140	---	---	---	---
TC1000001046.mm.1	Gm19629	2.66168	2.72246	2.74515	2.78563	2.78776	2.84822	2.88366	2.72329	2.65559	2.68023	XR_105423.1	PREDICTED: predicted gene, 19629 (Gm19629), miscRNA.	---	---	---	---	---
TC0700002402.mm.1	Obox3-ps5	2.66179	2.71067	2.9343	2.61712	2.74287	2.8785	2.9723	2.97548	2.58733	2.52651	OTTMUST00000099450	oocyte specific homeobox 3, pseudogene 5[gene_biotype:unprocessed_pseudogene transcript_biotype:unprocessed_pseudogene]	---	---	---	---	---
TC0X00002411.mm.1	Mir767	2.66186	2.9312	2.73753	2.80759	2.57812	2.70556	2.95288	2.91916	2.6621	2.88959	NR_035528	Mus musculus microRNA 767 (Mir767), microRNA.	---	---	---	---	---
TC0200001311.mm.1	Gm13745	2.66229	2.48816	2.51755	2.60796	2.5114	2.56125	2.438	2.51346	2.52872	2.48705	ENSMUST00000121994	predicted gene 13745 [gene_biotype:processed_pseudogene transcript_biotype:processed_pseudogene]	---	---	---	---	---
TC1500000966.mm.1	Gm22202	2.6625	2.69701	2.67071	2.83232	2.66692	2.84257	2.70824	2.83099	2.70659	2.6092	ENSMUST00000158608	predicted gene, 22202	---	---	---	---	---
TC1000000528.mm.1	Gm23223	2.66282	3.3268	3.23143	3.0254	3.31757	2.91863	2.75239	2.80684	3.34464	3.07583	ENSMUST00000158119	predicted gene, 23223 [gene_biotype:snoRNA transcript_biotype:snoRNA]	---	---	---	---	---
TC0X00002919.mm.1	Nap1l3	2.66296	2.72545	2.82303	2.60318	2.74113	2.69609	2.6205	2.7413	2.77894	2.61051	NM_138742	Mus musculus nucleosome assembly protein 1-like 3 (Nap1l3), mRNA.	Mm.490573	GO:0006334 // GO:0008150	nucleosome assembly // biological_process	---	---
TC0200000452.mm.1	Gm13358	2.66308	2.55634	2.64104	2.73576	2.6116	2.81981	2.44586	2.51546	2.68302	2.64583	ENSMUST00000121427	predicted gene 13358 [gene_biotype:processed_pseudogene transcript_biotype:processed_pseudogene]	---	---	---	---	---
TC0700003569.mm.1	Mesp1	2.66347	2.72319	2.73881	2.75474	2.7637	2.71007	2.70465	2.72148	2.82229	2.72351	NM_008588	Mus musculus mesoderm posterior 1 (Mesp1), mRNA.	Mm.1404	GO:0001947 // GO:0003007 // GO:0003139 // GO:0003143 // GO:0003210 // GO:0003211 // GO:0003236 // GO:0003241 // GO:0003260 // GO:0006351 // GO:0006355 // GO:0007219 // GO:0007275 // GO:0008078 // GO:0022008 // GO:0023019 // GO:0035481 // GO:0042662 // GO:0042664 // GO:0045446 // GO:0045747 // GO:0045892 // GO:0045893 // GO:0045944 // GO:0045944 // GO:0051155 // GO:0055007 // GO:0060913 // GO:0060…	heart looping // heart morphogenesis // secondary heart field specification // embryonic heart tube morphogenesis // cardiac atrium formation // cardiac ventricle formation // sinus venosus morphogenesis // growth involved in heart morphogenesis // cardioblast migration // transcription, DNA-templated // regulation of transcription, DNA-templated // Notch signaling pathway // multicellular organi…	---	---
TC0X00001250.mm.1	Gm4916	2.66384	2.47233	2.56324	2.61132	2.45332	2.60903	2.83548	2.62978	2.57462	2.53623	ENSMUST00000129366	predicted gene 4916	---	---	---	---	---
TC1000000684.mm.1	Gm15647	2.66396	2.53172	2.67377	2.90651	2.58834	2.609	2.61927	2.75099	2.82328	2.67801	ENSMUST00000160178	predicted gene 15647 [gene_biotype:antisense transcript_biotype:antisense]	---	---	---	---	---
TC0X00001567.mm.1	Gm5646	2.66402	2.5947	2.6014	2.54894	2.5947	2.707	2.64867	2.6215	2.5027	2.66577	XM_003085303.1	predicted pseudogene 5646	---	---	---	---	---
TC0900001079.mm.1	Gm23748	2.66405	2.65285	2.98643	2.93706	2.73994	2.88273	2.73308	2.948	2.75567	2.82862	ENSMUST00000104227	predicted gene, 23748 [gene_biotype:snoRNA transcript_biotype:snoRNA]	---	---	---	---	---
TC0300001345.mm.1	Gimd1	2.66418	2.79358	2.89744	3.04221	3.27767	2.97061	2.88977	3.09481	2.71947	2.907	NM_001270430	Mus musculus predicted gene 5549 (Gm5549), mRNA.	---	GO:0008150	biological_process	---	---
TC1000000034.mm.1	Gm23573	2.66464	2.47497	2.81923	2.88291	2.68587	2.451	2.78108	2.69958	2.77471	2.68075	ENSMUST00000104408	predicted gene, 23573 [gene_biotype:snRNA transcript_biotype:snRNA]	---	---	---	---	---
TC1400002077.mm.1	Mir208b	2.66493	2.7063	2.60005	2.73984	2.54882	2.79497	2.77364	2.61659	2.89064	2.88067	NR_030607	Mus musculus microRNA 208b (Mir208b), microRNA.	---	GO:0010468 // GO:0010629 // GO:0048747	regulation of gene expression // negative regulation of gene expression // muscle fiber development	---	---
TC0700003958.mm.1	Olfr667	2.66516	2.63314	2.87929	2.90383	2.8636	2.88265	2.87695	2.87838	2.93453	2.66606	NM_147060	Mus musculus olfactory receptor 667 (Olfr667), mRNA.	Mm.377816	GO:0007165 // GO:0007186 // GO:0007608 // GO:0050911 // GO:0007165 // GO:0007165 // GO:0007186 // GO:0007186 // GO:0007608 // GO:0007608 // GO:0050896 // GO:0050911	signal transduction // G-protein coupled receptor signaling pathway // sensory perception of smell // detection of chemical stimulus involved in sensory perception of smell // signal transduction // signal transduction // G-protein coupled receptor signaling pathway // G-protein coupled receptor signaling pathway // sensory perception of smell // sensory perception of smell // response to stimulu…	---	---
TC0700000841.mm.1	Mtag2	2.66566	2.75688	2.71462	2.65264	2.68672	2.681	2.72311	2.64625	2.52818	2.61794	NR_015480	Mus musculus metastasis associated gene 2 (Mtag2), transcript variant 2, long non-coding RNA.	Mm.389897 // Mm.484097	GO:0008150	biological_process	---	---
TC1700001657.mm.1	Mir3547	2.6657	2.78623	2.71822	2.78031	2.72133	2.74367	2.66378	2.74332	2.76588	2.91427	NR_105931	Mus musculus microRNA 3547 (Mir3547), microRNA.	---	---	---	---	---
TC0400002416.mm.1	Mir873a	2.66571	2.58111	2.76052	2.87456	2.66437	2.62191	2.75894	2.5828	2.70577	2.57008	NR_030605	Mus musculus microRNA 873a (Mir873a), microRNA.	---	---	---	---	---
TC1000003169.mm.1	Mettl7b	2.66576	2.82469	2.83207	2.69718	2.7835	2.93743	2.95775	3.01695	2.82574	2.97247	NM_027853	Mus musculus methyltransferase like 7B (Mettl7b), mRNA.	Mm.337232	GO:0008152 // GO:0032259 // GO:0032259 // GO:0032259	metabolic process // methylation // methylation // methylation	---	---
TC0400003282.mm.1	Gm12805	2.66616	2.92997	3.11505	3.16426	2.9007	2.94492	2.95097	2.6374	3.08196	3.0538	ENSMUST00000117305	predicted gene 12805 [gene_biotype:processed_pseudogene transcript_biotype:processed_pseudogene]	---	---	---	---	---
TC0X00003090.mm.1	Gm15282	2.6665	2.80985	2.76486	2.96051	2.77363	3.01776	2.7377	2.74511	3.05267	2.84933	ENSMUST00000117707	predicted gene 15282 [gene_biotype:processed_pseudogene transcript_biotype:processed_pseudogene]	---	---	---	---	---
TC0400000547.mm.1	Gm12451	2.66653	2.56609	2.49294	2.46695	2.58978	2.65089	2.58467	2.5878	2.66234	2.5373	ENSMUST00000121636	predicted gene 12451 [gene_biotype:unprocessed_pseudogene transcript_biotype:unprocessed_pseudogene]	---	---	---	---	---
TC0400003236.mm.1	Zyg11a	2.6667	2.80176	2.85122	2.79472	2.85496	2.89009	2.83632	2.8657	2.77281	2.73756	NM_001167936	Mus musculus zyg-11 family member A, cell cycle regulator (Zyg11a), mRNA.	Mm.301798	GO:0051438 // GO:0016567 // GO:0051438	regulation of ubiquitin-protein transferase activity // protein ubiquitination // regulation of ubiquitin-protein transferase activity	---	---
TC0200005103.mm.1	n-R5s207	2.66684	2.53256	2.53161	2.66823	2.59538	2.57485	2.59199	2.61299	2.42951	2.58646	ENSMUST00000122497	nuclear encoded rRNA 5S 207 [gene_biotype:rRNA transcript_biotype:rRNA]	---	---	---	---	---
TC0600003493.mm.1	Trbv13-1	2.66686	2.90928	2.99266	2.85331	3.00512	3.00296	2.92239	3.0142	3.3164	3.11152	NCBI_Gene:100124673:presumedTranscript_1	T cell receptor beta, variable 13-1	---	---	---	---	---
TC0200004261.mm.1	WT1-AS_8	2.6671	3.00566	3.13044	3.16615	2.94586	3.0925	2.76951	3.27156	3.31925	3.14109	ENSMUST00000184714	WT1 antisense RNA conserved region 8	---	---	---	---	---
TC0100001519.mm.1	Gm24637	2.66739	3.02432	2.84372	2.79355	2.85059	2.92665	2.97756	2.73997	2.82242	2.77938	ENSMUST00000158674	predicted gene, 24637 [gene_biotype:snoRNA transcript_biotype:snoRNA]	---	---	---	---	---
TC1300000753.mm.1	Gm25933	2.66808	2.49156	2.42342	2.41357	2.57873	2.4746	2.47845	2.50551	2.38737	2.45499	ENSMUST00000178943	predicted gene, 25933 [gene_biotype:miRNA transcript_biotype:miRNA]	---	---	---	---	---
TC1600001521.mm.1	Gm23916	2.6686	2.88495	2.71025	2.83298	2.82754	2.77537	2.77422	2.76926	2.61175	2.67736	ENSMUST00000158484	predicted gene, 23916 [gene_biotype:ribozyme transcript_biotype:ribozyme]	---	---	---	---	---
TC1700000156.mm.1	Gm16050	2.66874	2.80483	2.64932	2.94186	2.81676	3.05395	2.89038	2.87949	2.72817	2.75395	ENSMUST00000160626	predicted gene 16050 [gene_biotype:lincRNA transcript_biotype:lincRNA]	---	---	---	---	---
TC0600002541.mm.1	Gm4409	2.66899	2.80884	2.89264	2.67237	2.78564	2.65767	2.94555	2.75614	2.99691	2.78351	ENSMUST00000130734	predicted gene 4409 [gene_biotype:antisense transcript_biotype:antisense]	---	---	---	---	---
TC0Y00000031.mm.1	Rbm31y	2.6702	2.80825	2.55478	2.71651	2.39827	2.9264	2.72507	2.90949	2.60697	2.62311	NM_028970	Mus musculus RNA binding motif 31, Y-linked (Rbm31y), mRNA.	Mm.359538	---	---	GenMAPP	mRNA_processing_binding_Reactome
TC0X00000549.mm.1	Gm14891	2.67025	2.52908	2.5834	2.64305	2.74459	2.72145	2.64166	2.74236	2.72662	2.56727	ENSMUST00000117378	predicted gene 14891 [gene_biotype:processed_pseudogene transcript_biotype:processed_pseudogene]	---	---	---	---	---
TC1400000714.mm.1	Trdv2-2	2.67036	2.50974	2.56299	2.5712	2.58197	2.50844	2.53286	2.46903	2.70843	2.48425	NCBI_Gene:320913:presumedTranscript_1	Trdv2-2 T cell receptor delta variable 2-2	---	---	---	---	---
TC0700002325.mm.1	Zscan4e	2.67063	2.88483	2.8919	3.05848	2.92099	3.00281	2.87432	2.92138	2.95385	2.85917	NM_001161802	zinc finger and SCAN domain containing 4E (Zscan4e), mRNA.	---	---	---	---	---
TC1400001700.mm.1	Gm17210	2.67084	2.45208	2.52951	2.58695	2.4956	2.38455	2.55287	2.61037	2.56954	2.45057	ENSMUST00000169975	predicted gene 17210 [gene_biotype:antisense transcript_biotype:antisense]	---	---	---	---	---
TC1500000374.mm.1	Aard	2.6709	2.71117	2.64071	2.6557	2.69434	2.84374	2.79832	2.54293	2.72244	2.72794	NM_175503	Mus musculus alanine and arginine rich domain containing protein (Aard), mRNA.	Mm.24204	GO:0008150 // GO:0030324	biological_process // lung development	---	---
TC0200003973.mm.1	Olfr1110	2.67121	2.57756	2.90759	2.66417	2.69979	2.80552	2.61807	2.70134	2.65109	2.78799	NM_146769	Mus musculus olfactory receptor 1110 (Olfr1110), mRNA.	Mm.223196	GO:0007186 // GO:0007608 // GO:0007165 // GO:0007186 // GO:0007186 // GO:0007608 // GO:0007608 // GO:0050896 // GO:0050911 // GO:0050911	G-protein coupled receptor signaling pathway // sensory perception of smell // signal transduction // G-protein coupled receptor signaling pathway // G-protein coupled receptor signaling pathway // sensory perception of smell // sensory perception of smell // response to stimulus // detection of chemical stimulus involved in sensory perception of smell // detection of chemical stimulus involved i…	---	---
TC1600001622.mm.1	AC124193.1	2.67154	2.97771	2.90784	3.15588	3.17521	3.06578	3.31466	2.89161	3.0199	2.85279	ENSMUST00000185116	Non-coding RNA LOC285194	---	---	---	---	---
TC0200000856.mm.1	Kcnj3	2.67159	2.60152	2.73281	2.75962	2.65296	2.76913	2.75084	2.57871	2.73529	2.54284	NM_008426	Mus musculus potassium inwardly-rectifying channel, subfamily J, member 3 (Kcnj3), transcript variant 1, mRNA.	Mm.5127	GO:0006810 // GO:0006811 // GO:0006813 // GO:0010107 // GO:0034765 // GO:0010107 // GO:0051602	transport // ion transport // potassium ion transport // potassium ion import // regulation of ion transmembrane transport // potassium ion import // response to electrical stimulus	---	---
TC1300001683.mm.1	Hdgfl1	2.67161	2.63137	2.747	2.57213	2.65678	2.70853	2.77956	2.63925	2.46652	2.4434	NM_008232	Mus musculus hepatoma derived growth factor-like 1 (Hdgfl1), mRNA.	Mm.7411	GO:0008150	biological_process	---	---
TC0300000825.mm.1	Sprr2e	2.67163	2.62439	2.71881	2.76386	2.71061	2.72536	2.71568	2.64809	2.73567	2.62814	NM_011471	Mus musculus small proline-rich protein 2E (Sprr2e), mRNA.	Mm.261596	GO:0008544 // GO:0018149 // GO:0030216 // GO:0030216 // GO:0031424 // GO:0032355 // GO:0018149 // GO:0030216	epidermis development // peptide cross-linking // keratinocyte differentiation // keratinocyte differentiation // keratinization // response to estradiol // peptide cross-linking // keratinocyte differentiation	---	---
TC0500002645.mm.1	Gm20558	2.67177	2.61226	2.72171	2.6855	2.59069	2.69414	2.56038	2.58993	2.9533	2.53414	XR_140723.1	PREDICTED: predicted gene, 20558 (Gm20558), miscRNA.	---	---	---	---	---
TC0200003780.mm.1	Gm13652	2.67214	2.66994	2.67355	2.81777	2.65812	2.73606	2.617	2.62365	2.67303	2.59611	ENSMUST00000143898	predicted gene 13652 [gene_biotype:lincRNA transcript_biotype:lincRNA]	---	---	---	---	---
TC0900000473.mm.1	Mir125b-1	2.67214	2.95584	2.84417	2.76836	2.78515	2.72916	2.78098	2.84314	2.67774	2.85335	NR_029822	Mus musculus microRNA 125b-1 (Mir125b-1), microRNA.	---	GO:0010628 // GO:0035726 // GO:0060218 // GO:0071241 // GO:0071391 // GO:0072051	positive regulation of gene expression // common myeloid progenitor cell proliferation // hematopoietic stem cell differentiation // cellular response to inorganic substance // cellular response to estrogen stimulus // juxtaglomerular apparatus development	---	---
TC0400000808.mm.1	Gm11406	2.67228	2.72214	2.69513	2.61469	2.57612	2.55708	2.4963	2.8157	2.54605	2.42168	ENSMUST00000117418	predicted gene 11406 [gene_biotype:processed_pseudogene transcript_biotype:processed_pseudogene]	---	---	---	---	---
TC0X00002134.mm.1	Itpa-ps3	2.67229	2.61232	2.7454	2.76619	2.67761	2.56899	2.56818	2.48548	2.85907	2.58612	OTTMUST00000042217	inosine triphosphatase (nucleoside triphosphate pyrophosphatase) pseudogene 3[gene_biotype:processed_pseudogene transcript_biotype:processed_pseudogene]	---	---	---	---	---
TC0100001067.mm.1	Gm26831	2.67274	2.77168	2.65574	2.69112	2.66013	3.02334	2.70314	2.77783	2.59018	2.86628	ENSMUST00000181458	predicted gene, 26831 [gene_biotype:lincRNA transcript_biotype:lincRNA]	---	---	---	---	---
TC0800002787.mm.1	Gm26301	2.67276	2.91078	3.06358	3.24416	3.24073	2.86828	2.91677	2.91816	2.7615	2.83899	ENSMUST00000104813	predicted gene, 26301 [gene_biotype:miRNA transcript_biotype:miRNA]	---	---	---	---	---
TC1100003170.mm.1	Olfr381	2.67294	2.72962	2.66643	2.73482	2.55218	2.62912	2.49637	2.72947	2.57907	2.90667	NM_147022	Mus musculus olfactory receptor 381 (Olfr381), mRNA.	Mm.390415	GO:0007186 // GO:0007608 // GO:0050907 // GO:0007165 // GO:0007186 // GO:0007186 // GO:0007608 // GO:0050896 // GO:0050907 // GO:0050911	G-protein coupled receptor signaling pathway // sensory perception of smell // detection of chemical stimulus involved in sensory perception // signal transduction // G-protein coupled receptor signaling pathway // G-protein coupled receptor signaling pathway // sensory perception of smell // response to stimulus // detection of chemical stimulus involved in sensory perception // detection of che…	---	---
TC0X00000448.mm.1	Gm15033	2.67319	2.65233	2.61773	2.52689	2.49343	2.5691	2.56921	2.65475	2.55222	2.78951	ENSMUST00000118188	predicted gene 15033 [gene_biotype:processed_pseudogene transcript_biotype:processed_pseudogene]	---	---	---	---	---
TC0400002149.mm.1	Gm11798	2.67322	2.75755	2.49452	2.80977	2.87721	2.73103	2.83608	2.47961	2.73339	2.87263	ENSMUST00000119150	predicted gene 11798 [gene_biotype:processed_pseudogene transcript_biotype:processed_pseudogene]	---	---	---	---	---
TC0700004501.mm.1	Olfr532	2.67326	3.04369	2.84539	3.00547	2.95568	2.94125	2.90863	2.93039	2.83128	2.668	NM_147026	Mus musculus olfactory receptor 532 (Olfr532), mRNA.	Mm.377796	GO:0007186 // GO:0007608 // GO:0050907 // GO:0007165 // GO:0007186 // GO:0007186 // GO:0007608 // GO:0007608 // GO:0050896 // GO:0050907 // GO:0050911 // GO:0050911	G-protein coupled receptor signaling pathway // sensory perception of smell // detection of chemical stimulus involved in sensory perception // signal transduction // G-protein coupled receptor signaling pathway // G-protein coupled receptor signaling pathway // sensory perception of smell // sensory perception of smell // response to stimulus // detection of chemical stimulus involved in sensory…	---	---
TC1800001475.mm.1	Gm25150	2.67368	2.79744	2.74187	2.74187	2.82359	2.97779	2.75516	2.72381	2.77749	2.70953	ENSMUST00000157121	predicted gene, 25150 [gene_biotype:snRNA transcript_biotype:snRNA]	---	---	---	---	---
TC0200001214.mm.1	Gm13702	2.67376	2.66478	2.79029	2.68626	2.67108	2.66972	2.57823	2.62735	2.47453	2.60543	ENSMUST00000118542	predicted gene 13702 [gene_biotype:processed_pseudogene transcript_biotype:processed_pseudogene]	---	---	---	---	---
TC0400002348.mm.1	Gm11921	2.6741	2.88706	2.97285	2.7485	3.01396	2.83113	2.78026	2.88381	2.89832	2.67923	ENSMUST00000119513	predicted gene 11921	---	---	---	---	---
TC0400002643.mm.1	Ppp3r2	2.67455	2.66352	2.68038	2.70941	2.65414	2.72737	2.69257	2.66368	2.65518	2.7171	NM_001004025	Mus musculus protein phosphatase 3, regulatory subunit B, alpha isoform (calcineurin B, type II) (Ppp3r2), mRNA.	Mm.46125	GO:0005977 // GO:0006952 // GO:0007321 // GO:0006470	glycogen metabolic process // defense response // sperm displacement // protein dephosphorylation	---	---
TC0500001617.mm.1	Gm26989	2.67467	2.67499	2.62322	2.67294	2.6927	2.52226	2.766	2.55111	2.66187	2.62263	ENSMUST00000182608	predicted gene, 26989 [gene_biotype:unprocessed_pseudogene transcript_biotype:unprocessed_pseudogene]	---	---	---	---	---
TC1200002328.mm.1	Gm16087	2.67495	2.68863	2.6815	2.85134	2.83375	2.61124	2.69443	2.67575	2.72822	2.67644	ENSMUST00000124395	predicted gene 16087 [gene_biotype:lincRNA transcript_biotype:lincRNA]	---	---	---	---	---
TC1200001777.mm.1	Gm23799	2.67535	2.70108	2.62409	2.8814	2.78604	2.7796	2.77142	2.83697	2.746	2.93677	ENSMUST00000175559	predicted gene, 23799 [gene_biotype:rRNA transcript_biotype:rRNA]	---	---	---	---	---
TC0300001146.mm.1	Gm23336	2.67543	2.58417	2.40092	2.45243	2.45857	2.49291	2.47706	2.47799	2.45106	2.49135	ENSMUST00000117023	predicted gene, 23336 [gene_biotype:snRNA transcript_biotype:snRNA]	---	---	---	---	---
TC0800000174.mm.1	Gm22551	2.67553	2.79181	2.98384	2.88371	2.69296	2.76281	2.74501	2.75401	2.82481	3.05034	ENSMUST00000157795	predicted gene, 22551 [gene_biotype:snoRNA transcript_biotype:snoRNA]	---	---	---	---	---
TC0X00001830.mm.1	Gm25728	2.67606	2.85054	2.62603	2.72808	3.0967	2.91295	2.95879	2.97943	2.80693	2.52648	ENSMUST00000104525	predicted gene, 25728 [gene_biotype:snRNA transcript_biotype:snRNA]	---	---	---	---	---
TC1100000381.mm.1	Mir218-2	2.67609	2.49929	2.40617	2.43332	2.38887	2.39865	2.47729	2.36272	2.3992	2.31865	NR_029799	Mus musculus microRNA 218-2 (Mir218-2), microRNA.	---	GO:0010594 // GO:0010629 // GO:0010629 // GO:0035385 // GO:0061298	regulation of endothelial cell migration // negative regulation of gene expression // negative regulation of gene expression // Roundabout signaling pathway // retina vasculature development in camera-type eye	---	---
TC0X00001904.mm.1	Gm5123	2.67627	2.70859	2.81119	2.81123	2.78429	2.77581	2.94064	2.71621	2.65087	2.42216	XM_285437.4	predicted pseudogene 5123	---	---	---	---	---
TC0700000252.mm.1	Psg29	2.67632	2.58636	2.7265	2.58728	2.65047	2.63319	2.6482	2.64966	2.66486	2.809	NM_054064	Mus musculus pregnancy-specific glycoprotein 29 (Psg29), mRNA.	Mm.322280	GO:0007565 // GO:0008150	female pregnancy // biological_process	---	---
TC0100003762.mm.1	Gm15508	2.67643	3.02235	3.04934	2.98926	3.15497	3.20886	3.05227	3.27253	2.96491	3.07146	ENSMUST00000160330	predicted gene 15508 [gene_biotype:processed_pseudogene transcript_biotype:processed_pseudogene]	---	---	---	---	---
TC1100000439.mm.1	Gm12156	2.67717	2.88485	2.86141	2.96243	2.97363	2.66376	2.99062	2.83201	2.67919	2.85704	ENSMUST00000119188	predicted gene 12156 [gene_biotype:processed_pseudogene transcript_biotype:processed_pseudogene]	---	---	---	---	---
TC0300002854.mm.1	Gm16078	2.67731	2.76489	2.64476	2.66295	2.72465	2.74207	2.81848	2.74466	2.48712	2.62887	ENSMUST00000145966	predicted gene 16078	---	---	---	---	---
TC0700003933.mm.1	Gm24972	2.67777	2.64838	2.71534	2.95818	2.80754	2.54657	2.64584	2.93018	2.69337	2.92379	ENSMUST00000175583	predicted gene, 24972	---	---	---	---	---
TC1400000973.mm.1	Gm27222	2.67785	2.59369	2.80439	2.89554	2.96699	2.78289	2.66456	2.74864	2.66167	2.82848	ENSMUST00000183398	predicted gene 27222 [gene_biotype:antisense transcript_biotype:antisense]	---	---	---	---	---
TC1000001671.mm.1	Gm23023	2.67785	2.46977	2.52347	2.43585	2.76415	2.42104	2.48984	2.479	2.53713	2.43266	ENSMUST00000158767	predicted gene, 23023 [gene_biotype:rRNA transcript_biotype:rRNA]	---	---	---	---	---
TC1800001150.mm.1	Nme5	2.67793	2.8132	2.72627	2.78409	2.80796	2.88462	2.77676	2.80612	2.89577	2.69932	NM_080637	Mus musculus NME/NM23 family member 5 (Nme5), mRNA.	Mm.275430	GO:0000302 // GO:0003351 // GO:0006165 // GO:0006183 // GO:0006228 // GO:0006241 // GO:0007275 // GO:0007283 // GO:0007286 // GO:0007286 // GO:0021591 // GO:0030154 // GO:0042384 // GO:0048515 // GO:1902176	response to reactive oxygen species // epithelial cilium movement // nucleoside diphosphate phosphorylation // GTP biosynthetic process // UTP biosynthetic process // CTP biosynthetic process // multicellular organismal development // spermatogenesis // spermatid development // spermatid development // ventricular system development // cell differentiation // cilium assembly // spermatid differen…	---	---
TC0600002449.mm.1	Igkv6-29	2.67794	2.93301	2.78921	2.74586	2.74427	2.84917	2.79004	2.66169	2.71269	2.81889	NCBI_Gene:620191:presumedTranscript_1	immunoglobulin kappa chain variable 6-29	---	---	---	---	---
TC0300002028.mm.1	Gm26671	2.67803	2.52808	2.62186	2.69635	2.62679	2.60608	2.82287	2.68419	2.46593	2.609	ENSMUST00000180423	predicted gene, 26671 [gene_biotype:lincRNA transcript_biotype:lincRNA]	---	---	---	---	---
TC0200003945.mm.1	Olfr1078-ps1	2.6785	3.05001	2.97184	3.0638	3.05857	2.72647	3.04499	2.78638	2.99521	2.95537	OTTMUST00000032774	olfactory receptor 1078, pseudogene 1[gene_biotype:unprocessed_pseudogene transcript_biotype:unprocessed_pseudogene]	---	---	---	---	---
TC1600002012.mm.1	Krtap13	2.67909	2.79925	2.7397	2.841	2.62404	2.74494	2.57395	2.60925	2.7146	2.6393	NM_010671	Mus musculus keratin associated protein 13 (Krtap13), mRNA.	Mm.353193	---	---	---	---
TC0200003565.mm.1	Gm13535	2.67939	2.76762	3.01433	2.76634	2.9711	2.60521	2.74891	2.56343	2.89999	2.94679	ENSMUST00000118714	predicted gene 13535 [gene_biotype:processed_pseudogene transcript_biotype:processed_pseudogene]	---	---	---	---	---
TC0X00001893.mm.1	Ndp	2.6798	2.82643	2.78264	2.77789	2.68417	3.05677	2.82211	2.924	2.9027	2.87939	NM_010883	Mus musculus Norrie disease (pseudoglioma) (human) (Ndp), mRNA.	Mm.5014	GO:0001890 // GO:0016055 // GO:0035426 // GO:0045893 // GO:0045893 // GO:0051091 // GO:0060070 // GO:0060070 // GO:0061299 // GO:0016055 // GO:0016055 // GO:0045893 // GO:0045893 // GO:0060070 // GO:0060070	placenta development // Wnt signaling pathway // extracellular matrix-cell signaling // positive regulation of transcription, DNA-templated // positive regulation of transcription, DNA-templated // positive regulation of sequence-specific DNA binding transcription factor activity // canonical Wnt signaling pathway // canonical Wnt signaling pathway // retina vasculature morphogenesis in camera-ty…	---	---
TC1000000114.mm.1	Gm23892	2.67996	2.89558	2.98994	2.87495	2.65398	2.7887	2.77858	2.77215	2.79435	2.71182	ENSMUST00000158105	predicted gene, 23892 [gene_biotype:snoRNA transcript_biotype:snoRNA]	---	---	---	---	---
TC1100004271.mm.1	Gm11492	2.68034	2.73412	2.8591	2.98711	2.77455	2.79378	2.57466	2.66725	2.70472	2.78463	ENSMUST00000060360	predicted gene 11492 [gene_biotype:protein_coding transcript_biotype:protein_coding]	---	GO:0008150	biological_process	---	---
TC1100002848.mm.1	Wnt3a	2.68084	2.74457	2.78299	2.73221	2.77552	2.74821	2.7259	2.71221	2.64065	2.69998	NM_009522	Mus musculus wingless-type MMTV integration site family, member 3A (Wnt3a), mRNA.	Mm.1367	GO:0001649 // GO:0001701 // GO:0001756 // GO:0001819 // GO:0001934 // GO:0001947 // GO:0002092 // GO:0003136 // GO:0007165 // GO:0007267 // GO:0007275 // GO:0007368 // GO:0007409 // GO:0007409 // GO:0007411 // GO:0007498 // GO:0008284 // GO:0009887 // GO:0009952 // GO:0010387 // GO:0010977 // GO:0016055 // GO:0021527 // GO:0021527 // GO:0021766 // GO:0021846 // GO:0021874 // GO:0021904 // GO:0030…	osteoblast differentiation // in utero embryonic development // somitogenesis // positive regulation of cytokine production // positive regulation of protein phosphorylation // heart looping // positive regulation of receptor internalization // negative regulation of heart induction by canonical Wnt signaling pathway // signal transduction // cell-cell signaling // multicellular organismal develo…	GenMAPP	Wnt_Signaling
TC0300000442.mm.1	Mir6377	2.6809	2.6949	2.82272	2.50127	2.66989	2.8668	2.62971	2.6496	2.83569	2.53206	ENSMUST00000183760	microRNA 6377 [gene_biotype:miRNA transcript_biotype:miRNA]	---	---	---	---	---
TSUnmapped00000112.mm.1	Mir6377	2.6809	2.6949	2.82272	2.50127	2.66989	2.8668	2.62971	2.6496	2.83569	2.53206	NR_105797	Mus musculus microRNA 6377 (Mir6377), microRNA.	---	---	---	---	---
TC0200001334.mm.1	Olfr1206	2.68098	3.00252	3.07724	2.75254	2.86586	2.91114	2.82079	3.22067	2.8346	2.88266	NM_001001810	Mus musculus olfactory receptor 1206 (Olfr1206), mRNA.	Mm.377739	GO:0007186 // GO:0007608 // GO:0050907 // GO:0007165 // GO:0007186 // GO:0007186 // GO:0007608 // GO:0007608 // GO:0050896 // GO:0050907 // GO:0050911 // GO:0050911	G-protein coupled receptor signaling pathway // sensory perception of smell // detection of chemical stimulus involved in sensory perception // signal transduction // G-protein coupled receptor signaling pathway // G-protein coupled receptor signaling pathway // sensory perception of smell // sensory perception of smell // response to stimulus // detection of chemical stimulus involved in sensory…	---	---
TC1700000926.mm.1	Gm15556	2.68161	2.57617	2.68402	2.75295	2.62593	2.61729	2.63425	2.59264	2.60331	2.59761	ENSMUST00000122904	predicted gene 15556 [gene_biotype:lincRNA transcript_biotype:lincRNA]	---	---	---	---	---
TC1500002190.mm.1	Ddn	2.68178	2.60602	2.69774	2.65257	2.52322	2.71721	2.6343	2.62714	2.62278	2.57338	NM_001013741	Mus musculus dendrin (Ddn), mRNA.	Mm.390810	GO:0045944 // GO:0045944	positive regulation of transcription from RNA polymerase II promoter // positive regulation of transcription from RNA polymerase II promoter	---	---
TC0200004337.mm.1	Olfr1309	2.68212	2.6318	2.79809	3.29083	2.8733	3.03067	2.89463	2.64272	2.86095	2.88254	NM_146447	Mus musculus olfactory receptor 1309 (Olfr1309), mRNA.	Mm.377502	GO:0007186 // GO:0007608 // GO:0050907 // GO:0007165 // GO:0007186 // GO:0007186 // GO:0007608 // GO:0007608 // GO:0050896 // GO:0050907 // GO:0050911 // GO:0050911	G-protein coupled receptor signaling pathway // sensory perception of smell // detection of chemical stimulus involved in sensory perception // signal transduction // G-protein coupled receptor signaling pathway // G-protein coupled receptor signaling pathway // sensory perception of smell // sensory perception of smell // response to stimulus // detection of chemical stimulus involved in sensory…	---	---
TC0900002088.mm.1	Olfr976	2.68282	2.838	2.9618	2.91748	2.9599	2.96545	2.93032	2.88274	2.98249	2.91773	NM_146367	Mus musculus olfactory receptor 976 (Olfr976), mRNA.	Mm.264860	GO:0007186 // GO:0007608 // GO:0007165 // GO:0007186 // GO:0007186 // GO:0007608 // GO:0007608 // GO:0050896 // GO:0050911 // GO:0050911	G-protein coupled receptor signaling pathway // sensory perception of smell // signal transduction // G-protein coupled receptor signaling pathway // G-protein coupled receptor signaling pathway // sensory perception of smell // sensory perception of smell // response to stimulus // detection of chemical stimulus involved in sensory perception of smell // detection of chemical stimulus involved i…	---	---
TC0500002763.mm.1	Mir1961	2.68305	2.54325	2.65362	2.61917	2.65422	2.7864	2.45129	2.58094	2.61987	2.57286	NR_035487	Mus musculus microRNA 1961 (Mir1961), microRNA.	---	---	---	---	---
TC0400003029.mm.1	Gm12602	2.68366	2.69621	2.59125	2.66621	2.71166	2.79224	2.72192	2.68833	2.71154	2.74153	ENSMUST00000138655	predicted gene 12602 [gene_biotype:processed_transcript transcript_biotype:processed_transcript]	---	---	---	---	---
TC0500001665.mm.1	Gm5294	2.68407	2.76321	2.81465	2.94405	2.61805	2.75944	2.81878	2.59515	2.63778	2.65594	NM_001195128	Mus musculus predicted gene 5294 (Gm5294), mRNA.	Mm.485002	GO:0006357 // GO:0009653 // GO:0030154 // GO:0006351 // GO:0006355 // GO:0006357 // GO:0009653 // GO:0030154	regulation of transcription from RNA polymerase II promoter // anatomical structure morphogenesis // cell differentiation // transcription, DNA-templated // regulation of transcription, DNA-templated // regulation of transcription from RNA polymerase II promoter // anatomical structure morphogenesis // cell differentiation	---	---
TC0600001569.mm.1	Tas2r129	2.68426	2.78622	2.81061	2.49201	2.7601	2.81139	2.79197	2.78466	2.70093	2.92091	NM_207029	Mus musculus taste receptor, type 2, member 129 (Tas2r129), mRNA.	Mm.377915	GO:0007165 // GO:0007186 // GO:0050896 // GO:0050909 // GO:0008150	signal transduction // G-protein coupled receptor signaling pathway // response to stimulus // sensory perception of taste // biological_process	---	---
TC1000001061.mm.1	Gm10764	2.68434	2.6613	2.89718	2.90819	2.71632	2.76174	2.58478	2.81846	2.91194	2.80761	ENSMUST00000179066	predicted gene 10764	---	---	---	---	---
TC1000002641.mm.1	Gm26357	2.68472	2.72792	2.69447	2.6269	2.57383	2.75247	2.50863	2.68588	2.73703	2.73805	ENSMUST00000158218	predicted gene, 26357 [gene_biotype:snRNA transcript_biotype:snRNA]	---	---	---	---	---
TC1500002230.mm.1	Gm23133	2.68483	2.81119	3.15816	2.95275	2.88188	3.23127	2.77568	2.96043	2.81833	2.82122	ENSMUST00000104255	predicted gene, 23133 [gene_biotype:snRNA transcript_biotype:snRNA]	---	---	---	---	---
TC1000001703.mm.1	Gm24726	2.68498	2.46568	2.58772	2.70252	2.55409	2.56088	2.46788	2.60537	2.62636	2.59229	ENSMUST00000158232	predicted gene, 24726 [gene_biotype:snoRNA transcript_biotype:snoRNA]	---	---	---	---	---
TC0300000410.mm.1	Gm26678	2.68501	2.79103	3.0407	2.62466	2.68646	2.6987	2.73971	2.69303	2.66982	2.78116	ENSMUST00000181057	predicted gene, 26678 [gene_biotype:lincRNA transcript_biotype:lincRNA]	---	---	---	---	---
TC0500003473.mm.1	Mir106b	2.68507	3.04697	2.94937	3.03633	2.98795	2.91467	2.94334	3.09599	2.92156	3.08743	NR_029658	Mus musculus microRNA 106b (Mir106b), microRNA.	---	GO:0001701 // GO:0002903 // GO:0016055 // GO:0043066 // GO:0071241	in utero embryonic development // negative regulation of B cell apoptotic process // Wnt signaling pathway // negative regulation of apoptotic process // cellular response to inorganic substance	---	---
TC0400001760.mm.1	Gm13016	2.68558	2.58751	2.54018	2.6217	2.70239	2.54615	2.61783	2.61163	2.60902	2.50437	ENSMUST00000126252	predicted gene 13016 [gene_biotype:lincRNA transcript_biotype:lincRNA]	---	---	---	---	---
TC0Y00000305.mm.1	Gm21562	2.68559	2.56431	2.72644	2.65478	2.55339	2.76509	2.65349	2.61445	2.55144	2.46285	XM_003689038.1	predicted gene, 21562	---	---	---	---	---
TC0Y00000306.mm.1	Gm21572	2.68559	2.56431	2.72644	2.65478	2.55339	2.76509	2.65349	2.61445	2.55144	2.46285	XM_003689039.1	predicted gene, 21572	---	---	---	---	---
TC0Y00000311.mm.1	Gm21599	2.68559	2.56431	2.72644	2.65478	2.55339	2.76509	2.65349	2.61445	2.55144	2.46285	XM_003689041.1	predicted gene, 21599	---	---	---	---	---
TC0600000465.mm.1	Olfr453	2.68576	2.55409	2.83399	2.76717	2.65179	2.77867	2.70302	2.69896	2.88567	2.58071	NM_001011799	Mus musculus olfactory receptor 453 (Olfr453), mRNA.	Mm.377328	GO:0007186 // GO:0007608 // GO:0007165 // GO:0007186 // GO:0007186 // GO:0007608 // GO:0007608 // GO:0050896 // GO:0050911 // GO:0050911	G-protein coupled receptor signaling pathway // sensory perception of smell // signal transduction // G-protein coupled receptor signaling pathway // G-protein coupled receptor signaling pathway // sensory perception of smell // sensory perception of smell // response to stimulus // detection of chemical stimulus involved in sensory perception of smell // detection of chemical stimulus involved i…	---	---
TC0300000118.mm.1	Bhlhe22	2.68592	2.72581	2.85306	2.90528	2.87866	2.81495	2.80984	2.79083	2.73353	2.76839	NM_021560	Mus musculus basic helix-loop-helix family, member e22 (Bhlhe22), mRNA.	Mm.149938	GO:0006351 // GO:0006355 // GO:0021540 // GO:0021796 // GO:0021952 // GO:0021957 // GO:0021957 // GO:0021960 // GO:0030182 // GO:0045892 // GO:0045892 // GO:0060040 // GO:0060042 // GO:0006357 // GO:0006357 // GO:0022008	transcription, DNA-templated // regulation of transcription, DNA-templated // corpus callosum morphogenesis // cerebral cortex regionalization // central nervous system projection neuron axonogenesis // corticospinal tract morphogenesis // corticospinal tract morphogenesis // anterior commissure morphogenesis // neuron differentiation // negative regulation of transcription, DNA-templated // nega…	---	---
TC1100003416.mm.1	Gm11431	2.68593	2.78227	2.78328	2.67765	2.77036	2.71014	2.89291	2.91379	2.86698	2.50495	ENSMUST00000155046	predicted gene 11431 [gene_biotype:lincRNA transcript_biotype:lincRNA]	---	---	---	---	---
TC0800003033.mm.1	Gm15684	2.68608	2.82471	2.89241	2.70048	2.90534	2.77464	2.77391	2.60427	2.75368	2.72943	ENSMUST00000160605	predicted gene 15684 [gene_biotype:antisense transcript_biotype:antisense]	---	---	---	---	---
TC1400000718.mm.1	Gm23704	2.68612	2.79899	2.78836	3.00525	2.80617	2.8415	2.96705	2.87901	2.85897	2.80195	ENSMUST00000158844	predicted gene, 23704	---	---	---	---	---
TC0200004135.mm.1	Gm13780	2.68614	2.72971	2.41933	2.57552	2.44073	2.52271	2.48883	2.77035	2.5578	2.59282	ENSMUST00000150482	predicted gene 13780 [gene_biotype:lincRNA transcript_biotype:lincRNA]	---	---	---	---	---
TC1400000713.mm.1	Trdv2-1	2.68616	2.57732	2.82309	2.54436	2.76926	2.69853	2.56679	2.71028	2.67973	2.74492	NCBI_Gene:100101942:presumedTranscript_1	T cell receptor delta variable 2-1	---	---	---	---	---
TC0600003494.mm.1	Trbv19	2.68619	3.05737	2.58697	2.80825	2.49892	2.8173	2.90345	2.66352	2.74106	3.03414	NCBI_Gene:100124684:presumedTranscript_1	T cell receptor beta, variable 19	---	---	---	---	---
TC0700002344.mm.1	Vmn2r54	2.68626	2.65414	2.71454	2.73022	2.53079	2.64441	2.64295	2.57712	2.61836	2.72896	NM_001081449	Mus musculus vomeronasal 2, receptor 54 (Vmn2r54), mRNA.	Mm.389810	GO:0007165 // GO:0007186 // GO:0008150	signal transduction // G-protein coupled receptor signaling pathway // biological_process	---	---
TC0100000899.mm.1	Twist2	2.68627	2.87022	2.67253	2.91539	2.79181	2.77759	2.72614	2.6263	2.73531	2.72868	NM_007855	Mus musculus twist basic helix-loop-helix transcription factor 2 (Twist2), mRNA.	Mm.9474	GO:0000122 // GO:0000122 // GO:0001649 // GO:0006351 // GO:0006355 // GO:0006357 // GO:0007275 // GO:0008285 // GO:0010838 // GO:0030154 // GO:0032720 // GO:0032720 // GO:0043066 // GO:0043392 // GO:0044092 // GO:0045638 // GO:0045668 // GO:0045668 // GO:0045892 // GO:0048701 // GO:0060325 // GO:0061303 // GO:0045668 // GO:0045668 // GO:0043066 // GO:0045668	negative regulation of transcription from RNA polymerase II promoter // negative regulation of transcription from RNA polymerase II promoter // osteoblast differentiation // transcription, DNA-templated // regulation of transcription, DNA-templated // regulation of transcription from RNA polymerase II promoter // multicellular organismal development // negative regulation of cell proliferation //…	---	---
TC0700003449.mm.1	Gm23233	2.68642	2.90382	2.69298	2.90809	2.85487	2.82195	2.84964	2.86184	2.80563	2.8255	ENSMUST00000157301	predicted gene, 23233 [gene_biotype:snoRNA transcript_biotype:snoRNA]	---	---	---	---	---
TC0100003034.mm.1	Gm16081	2.68652	2.83937	2.89227	3.0024	2.83212	2.85824	2.83155	3.05469	3.18622	2.94275	ENSMUST00000155992	predicted gene 16081 [gene_biotype:lincRNA transcript_biotype:lincRNA]	---	---	---	---	---
TC0700002188.mm.1	Vmn1r55	2.68657	2.87289	2.66983	2.81908	2.73314	2.72735	2.75258	2.51998	2.84713	2.99945	NM_001166706	Mus musculus vomeronasal 1 receptor 55 (Vmn1r55), mRNA.	Mm.480286	GO:0007186 // GO:0008150	G-protein coupled receptor signaling pathway // biological_process	---	---
TC0X00000664.mm.1	Gm14735	2.68666	2.91213	3.13531	2.7446	3.00445	2.82279	2.89001	2.90613	2.75305	2.84971	ENSMUST00000121772	predicted gene 14735 [gene_biotype:processed_pseudogene transcript_biotype:processed_pseudogene]	---	---	---	---	---
TC0700001233.mm.1	Vmn2r-ps78	2.68685	2.81097	2.73482	3.07811	2.67691	2.64331	2.90945	2.92348	2.8233	2.82611	OTTMUST00000097588	vomeronasal 2, receptor, pseudogene 78[gene_biotype:unprocessed_pseudogene transcript_biotype:unprocessed_pseudogene]	---	---	---	---	---
TC0X00001475.mm.1	Gm15125	2.68693	2.81061	2.77622	3.07368	3.14512	2.70841	2.45069	2.5394	2.8857	2.67083	ENSMUST00000116185	predicted gene 15125 [gene_biotype:unprocessed_pseudogene transcript_biotype:unprocessed_pseudogene]	---	---	---	---	---
TC0500000447.mm.1	Gm25505	2.68762	2.59481	2.51721	2.55187	2.64238	2.69169	2.56408	2.69263	2.60796	2.6727	ENSMUST00000157220	predicted gene, 25505	---	---	---	---	---
TC0X00001553.mm.1	Gm26960	2.68779	2.63792	3.01789	2.7902	2.65435	2.59133	2.68955	2.67125	2.69095	2.73392	ENSMUST00000182263	predicted gene, 26960 [gene_biotype:unprocessed_pseudogene transcript_biotype:unprocessed_pseudogene]	---	---	---	---	---
TC0200001308.mm.1	Olfr1150-ps1	2.68785	2.50304	2.67567	2.64058	2.85769	2.92413	2.80048	2.66795	2.65815	2.76163	OTTMUST00000033084	olfactory receptor 1150 pseudogene 1[gene_biotype:unprocessed_pseudogene transcript_biotype:unprocessed_pseudogene]	---	---	---	---	---
TC0200003738.mm.1	LOC100861846	2.6881	2.67595	2.59206	2.90347	2.76474	3.12411	2.77515	2.72189	2.6985	2.71367	XR_140548.1	PREDICTED: uncharacterized LOC100861846 (LOC100861846), miscRNA.	---	---	---	---	---
TC0700000136.mm.1	Vmn1r82	2.68834	2.53495	2.68197	2.86396	2.80849	2.74182	2.50144	2.59351	2.58043	2.61642	NM_134234	Mus musculus vomeronasal 1 receptor 82 (Vmn1r82), mRNA.	Mm.377220	GO:0019236 // GO:0007186	response to pheromone // G-protein coupled receptor signaling pathway	---	---
TC0400000251.mm.1	Gm11928	2.68844	2.78449	2.61461	2.58549	2.74364	2.69367	2.86645	2.71909	2.67279	2.74312	ENSMUST00000119323	predicted gene 11928 [gene_biotype:processed_pseudogene transcript_biotype:processed_pseudogene]	---	---	---	---	---
TC0900002717.mm.1	Omt2a	2.68877	2.77277	2.80961	2.76663	2.74727	2.87251	2.65541	2.73507	2.78995	2.80988	NM_001111286	Mus musculus oocyte maturation, alpha (Omt2a), transcript variant 1, mRNA.	Mm.335311	GO:0008150	biological_process	---	---
TC0200003338.mm.1	Gm38389	2.68904	2.88078	2.57064	2.78537	2.81319	2.70744	2.60725	2.7492	2.51365	2.81233	ENSMUST00000147871	predicted gene, 38389 [gene_biotype:lincRNA transcript_biotype:lincRNA]	---	---	---	---	---
TC0600000474.mm.1	Olfr444	2.68908	3.04576	2.64674	2.99676	2.92003	2.97466	3.00387	2.89308	2.87762	2.99879	NM_146656	Mus musculus olfactory receptor 444 (Olfr444), mRNA.	Mm.377613	GO:0007186 // GO:0007608 // GO:0007165 // GO:0007186 // GO:0007186 // GO:0007608 // GO:0007608 // GO:0050896 // GO:0050911 // GO:0050911	G-protein coupled receptor signaling pathway // sensory perception of smell // signal transduction // G-protein coupled receptor signaling pathway // G-protein coupled receptor signaling pathway // sensory perception of smell // sensory perception of smell // response to stimulus // detection of chemical stimulus involved in sensory perception of smell // detection of chemical stimulus involved i…	---	---
TC0700002817.mm.1	Gm12782	2.68909	2.75859	2.69021	2.8087	2.6866	2.57169	2.75664	2.74994	2.8566	2.66149	ENSMUST00000117519	predicted gene 12782 [gene_biotype:processed_pseudogene transcript_biotype:processed_pseudogene]	---	---	---	---	---
TC1200002435.mm.1	Mir6939	2.68927	2.72273	2.84188	2.61725	2.63213	2.65693	2.7202	2.69702	2.68837	2.87341	NR_105904	Mus musculus microRNA 6939 (Mir6939), microRNA.	---	---	---	---	---
TC0100001646.mm.1	Mptx1	2.68955	2.53335	2.5549	2.74482	2.66053	2.7486	2.58012	2.74439	2.9536	2.6074	NM_025470	Mus musculus mucosal pentraxin 1 (Mptx1), mRNA.	Mm.7150	GO:0008150	biological_process	---	---
TC0700000187.mm.1	Obox4-ps9	2.68964	2.68686	2.84209	3.03203	2.42392	2.69713	2.46689	2.76221	2.79356	2.68124	OTTMUST00000099435	oocyte specific homeobox 4, pseudogene 9[gene_biotype:unprocessed_pseudogene transcript_biotype:unprocessed_pseudogene]	---	---	---	---	---
TC1100001486.mm.1	Hoxb13	2.69021	2.69613	2.66946	2.62286	2.73374	2.86648	2.70219	2.67391	2.70642	2.78839	NM_008267	Mus musculus homeobox B13 (Hoxb13), mRNA.	Mm.57221	GO:0002009 // GO:0006351 // GO:0006355 // GO:0007275 // GO:0040008 // GO:0060527 // GO:0060743 // GO:0001525 // GO:0033574	morphogenesis of an epithelium // transcription, DNA-templated // regulation of transcription, DNA-templated // multicellular organismal development // regulation of growth // prostate epithelial cord arborization involved in prostate glandular acinus morphogenesis // epithelial cell maturation involved in prostate gland development // angiogenesis // response to testosterone	---	---
TC1200002292.mm.1	Gm20138	2.69022	2.90323	2.86105	2.85983	2.64596	2.83411	2.685	2.94438	2.79479	2.50719	XR_106469.2	PREDICTED: predicted gene, 20138 (Gm20138), miscRNA.	---	---	---	---	---
TC1100000653.mm.1	Gm22603	2.69039	2.86259	2.53843	2.60974	2.66357	2.7965	2.71063	2.70628	2.81061	2.49094	ENSMUST00000157603	predicted gene, 22603 [gene_biotype:snoRNA transcript_biotype:snoRNA]	---	---	---	---	---
TC1100000514.mm.1	Olfr1384	2.69053	2.63266	2.65868	2.94044	2.95378	2.91776	2.7797	2.42569	2.58783	2.88039	NM_146472	Mus musculus olfactory receptor 1384 (Olfr1384), mRNA.	Mm.271389	GO:0007186 // GO:0007608 // GO:0007165 // GO:0007186 // GO:0007186 // GO:0007608 // GO:0007608 // GO:0050896 // GO:0050911 // GO:0050911	G-protein coupled receptor signaling pathway // sensory perception of smell // signal transduction // G-protein coupled receptor signaling pathway // G-protein coupled receptor signaling pathway // sensory perception of smell // sensory perception of smell // response to stimulus // detection of chemical stimulus involved in sensory perception of smell // detection of chemical stimulus involved i…	---	---
TC1200002505.mm.1	Gm20613	2.69078	2.67512	2.66554	2.77336	3.07412	2.79188	2.78159	2.8327	2.78274	2.84663	ENSMUST00000175828	predicted gene 20613 [gene_biotype:processed_pseudogene transcript_biotype:processed_pseudogene]	---	---	---	---	---
TC1700001533.mm.1	Fpr-rs6	2.69089	2.88412	3.07921	2.86394	2.80061	2.84948	2.95264	2.86447	2.9124	2.82144	NM_177316	Mus musculus formyl peptide receptor, related sequence 6 (Fpr-rs6), mRNA.	Mm.377882	GO:0007165 // GO:0007186	signal transduction // G-protein coupled receptor signaling pathway	---	---
TC0500003190.mm.1	Adam1b	2.69134	2.7781	2.91477	2.97615	2.75372	2.81288	2.71768	2.89209	2.8871	2.88116	NM_172125	Mus musculus a disintegrin and metallopeptidase domain 1b (Adam1b), mRNA.	Mm.444773	GO:0006508 // GO:0007283 // GO:0006508	proteolysis // spermatogenesis // proteolysis	---	---
TC0100002569.mm.1	Pinc	2.69138	2.71066	2.7665	2.72859	2.81304	2.79101	2.75427	2.71373	2.66206	2.75581	NR_003202	Mus musculus pregnancy induced noncoding RNA (Pinc), long non-coding RNA.	Mm.385493 // Mm.486048	GO:0030857 // GO:0030879	negative regulation of epithelial cell differentiation // mammary gland development	---	---
TC1400000636.mm.1	Trav14d-1	2.69171	2.54211	2.68748	2.75069	2.61515	2.73327	2.46827	2.55454	2.67028	2.64433	ENSMUST00000181038	T cell receptor alpha variable 14D-1 [gene_biotype:TR_V_gene transcript_biotype:TR_V_gene]	---	---	---	---	---
TC0700002884.mm.1	Gm21276	2.69186	2.70151	2.85693	2.74467	2.8895	2.82311	2.75679	2.84329	2.89973	2.83616	NR_073038	Mus musculus predicted gene, 21276 (Gm21276), non-coding RNA.	Mm.60620	---	---	---	---
TC0600001468.mm.1	Gm26673	2.69193	2.41287	2.80539	2.78593	2.78209	2.70299	2.8478	2.73687	2.819	2.82212	ENSMUST00000181126	predicted gene, 26673 [gene_biotype:antisense transcript_biotype:antisense]	---	---	---	---	---
TC0X00001111.mm.1	Pou3f4	2.69208	2.67699	2.78381	2.76205	2.78208	2.67007	2.70321	2.78881	2.61982	2.49855	NM_008901	Mus musculus POU domain, class 3, transcription factor 4 (Pou3f4), mRNA.	Mm.56946	GO:0006351 // GO:0006355 // GO:0006357 // GO:0006366 // GO:0007420 // GO:0007605 // GO:0021879 // GO:0048839 // GO:0090103 // GO:2001054 // GO:0006366	transcription, DNA-templated // regulation of transcription, DNA-templated // regulation of transcription from RNA polymerase II promoter // transcription from RNA polymerase II promoter // brain development // sensory perception of sound // forebrain neuron differentiation // inner ear development // cochlea morphogenesis // negative regulation of mesenchymal cell apoptotic process // transcript…	---	---
TC1800000378.mm.1	Pcdhb21	2.6928	2.84672	2.77432	2.7981	2.68709	2.86731	2.81503	2.72995	2.83161	2.8024	NM_053146	Mus musculus protocadherin beta 21 (Pcdhb21), mRNA.	Mm.348053	GO:0007155 // GO:0007156	cell adhesion // homophilic cell adhesion via plasma membrane adhesion molecules	---	---
TC0Y00000028.mm.1	Gm21900	2.6931	2.64974	2.86782	2.73614	2.79227	2.93838	2.69742	2.90275	2.68998	2.36803	ENSMUST00000179612	predicted gene, 21900 [gene_biotype:protein_coding transcript_biotype:protein_coding]	---	---	---	---	---
TC0Y00000022.mm.1	Gm20873	2.69365	2.64636	2.83877	2.72446	2.65833	2.65149	2.72437	2.65197	2.55012	2.55767	ENSMUST00000179410	predicted gene, 20873 [gene_biotype:protein_coding transcript_biotype:protein_coding]	---	GO:0007276	gamete generation	---	---
TC1400000627.mm.1	Trav8d-1	2.6937	2.66515	2.62961	2.73383	2.56719	2.57424	2.74037	2.77605	2.7519	2.57161	NCBI_Gene:667476:presumedTranscript_1	T cell receptor alpha variable 8D-1	---	---	---	---	---
TC1600000878.mm.1	Mirlet7c-1	2.69374	2.54121	2.51987	2.38494	2.63172	2.43749	2.43093	2.46882	2.58581	2.56639	NR_029728	Mus musculus microRNA let7c-1 (Mirlet7c-1), microRNA.	---	GO:0006402 // GO:0007566 // GO:0035195	mRNA catabolic process // embryo implantation // gene silencing by miRNA	---	---
TC1200002592.mm.1	Ighv3-8	2.69407	2.80863	3.04628	2.91234	2.65822	2.84645	3.31593	2.86859	2.89657	3.06211	NCBI_Gene:780831:presumedTranscript_1	immunoglobulin heavy variable V3-8	---	---	---	---	---
TC1100000066.mm.1	Mir3079	2.69436	2.29453	2.22717	2.67901	2.30155	2.53758	2.37403	2.1526	2.78991	2.03682	NR_037240	Mus musculus microRNA 3079 (Mir3079), microRNA.	---	---	---	---	---
TC0200000289.mm.1	Gm17762	2.69501	2.75387	2.72864	2.7935	2.89136	2.82769	2.79372	2.7589	2.81598	2.83527	NR_028378	Mus musculus predicted gene, 17762 (Gm17762), long non-coding RNA.	Mm.401643	---	---	---	---
TC0900000493.mm.1	Gm3898	2.69509	2.82805	2.8941	2.88251	2.93805	2.83916	2.94697	2.81123	2.76744	2.85504	XR_105254.1	predicted gene 3898	---	---	---	---	---
TC0200004904.mm.1	Gm14161	2.69513	2.87419	2.75325	3.04394	2.91449	2.92845	2.77859	2.84346	2.97415	2.75721	ENSMUST00000137020	predicted gene 14161 [gene_biotype:antisense transcript_biotype:antisense]	---	---	---	---	---
TC0X00002489.mm.1	Gm14710	2.69534	2.6409	2.91691	2.85088	2.9669	2.69514	3.01653	2.68088	2.85918	2.90816	ENSMUST00000146082	predicted gene 14710 [gene_biotype:unprocessed_pseudogene transcript_biotype:unprocessed_pseudogene]	---	---	---	---	---
TC1100002222.mm.1	Gm12000	2.69548	2.99825	2.98019	2.87486	2.92505	3.19288	2.91632	2.97784	2.91722	2.90294	ENSMUST00000132007	predicted gene 12000 [gene_biotype:antisense transcript_biotype:antisense]	---	---	---	---	---
TC0X00003033.mm.1	Gm15003	2.69577	2.61579	2.69179	2.67951	2.60769	2.51516	2.65719	2.7871	2.73425	2.60243	ENSMUST00000118884	predicted gene 15003 [gene_biotype:processed_pseudogene transcript_biotype:processed_pseudogene]	---	---	---	---	---
TC0500001971.mm.1	Gm26954	2.69583	2.78612	2.87275	2.91769	3.04251	2.83526	3.08175	2.86541	2.68238	2.74051	ENSMUST00000182106	predicted gene, 26954 [gene_biotype:antisense transcript_biotype:antisense]	---	---	---	---	---
TC0300000837.mm.1	Lce3e	2.69616	2.90158	2.60394	2.87046	3.28825	3.03388	2.73063	3.25008	3.06443	2.95163	NM_001254725	Mus musculus late cornified envelope 3E (Lce3e), mRNA.	Mm.440092	GO:0018149 // GO:0030216 // GO:0018149 // GO:0030216 // GO:0008544	peptide cross-linking // keratinocyte differentiation // peptide cross-linking // keratinocyte differentiation // epidermis development	---	---
TC0X00002349.mm.1	Mir880	2.69672	3.14906	2.56043	2.61345	2.74665	2.8066	2.77009	2.66709	2.80909	2.66507	NR_030538	Mus musculus microRNA 880 (Mir880), microRNA.	---	---	---	---	---
TC0X00003317.mm.1	Gm23501	2.69679	3.0175	2.98405	3.1141	3.17113	3.01864	3.08238	3.27341	3.14595	3.25028	ENSMUST00000157744	predicted gene, 23501	---	---	---	---	---
TC0X00001493.mm.1	Gm15087	2.69695	2.73832	2.90609	3.10354	2.63375	2.65508	2.9059	2.84437	2.61956	2.67026	ENSMUST00000117465	predicted gene 15087 [gene_biotype:unprocessed_pseudogene transcript_biotype:unprocessed_pseudogene]	---	---	---	---	---
TC0200000605.mm.1	Gm13536	2.69739	2.7959	2.89049	2.66078	2.80463	2.99185	2.596	2.68826	2.63799	2.78488	ENSMUST00000132913	predicted gene 13536 [gene_biotype:antisense transcript_biotype:antisense]	---	---	---	---	---
TC0700003714.mm.1	Prss23	2.69773	2.73672	2.70243	2.6885	2.72889	2.72684	2.59934	2.69901	2.70951	2.61185	NM_029614	Mus musculus protease, serine 23 (Prss23), mRNA.	Mm.250438	GO:0006508 // GO:0008150	proteolysis // biological_process	---	---
TC1800001302.mm.1	Gm24076	2.69806	2.61452	2.92125	2.75456	2.72903	2.72424	2.62734	2.67755	2.83087	2.79278	ENSMUST00000158179	predicted gene, 24076 [gene_biotype:snRNA transcript_biotype:snRNA]	---	---	---	---	---
TC0600000033.mm.1	Gm20685	2.6981	2.68174	2.85145	2.61761	2.75127	2.98972	2.69699	2.74413	2.56323	2.53495	ENSMUST00000176654	predicted gene 20685 [gene_biotype:lincRNA transcript_biotype:lincRNA]	---	---	---	---	---
TC0700000141.mm.1	Gm15877	2.69828	2.8918	3.023	3.15788	2.98437	2.99722	2.93285	2.924	2.69333	2.67006	ENSMUST00000121897	predicted gene 15877 [gene_biotype:processed_pseudogene transcript_biotype:processed_pseudogene]	---	---	---	---	---
TC1000002366.mm.1	Gm15398	2.69833	2.75254	2.97516	2.72836	2.78807	2.76949	2.75585	3.03725	2.85628	2.88711	ENSMUST00000147653	predicted gene 15398 [gene_biotype:lincRNA transcript_biotype:lincRNA]	---	---	---	---	---
TC1100002466.mm.1	LOC100862121	2.69836	2.77293	2.7672	2.80497	2.64065	2.67418	2.71475	2.72316	2.50825	2.92218	XR_141040.1	PREDICTED: uncharacterized LOC100862121 (LOC100862121), miscRNA.	---	---	---	---	---
TC0X00000725.mm.1	Gm6890	2.69848	2.51192	2.76721	2.55738	2.67328	2.65329	2.82931	2.59298	2.671	2.66506	NM_001099306	Mus musculus predicted gene 6890 (Gm6890), mRNA.	Mm.465110	GO:0008150	biological_process	---	---
TC0800002918.mm.1	Chst4	2.69851	2.44683	2.72032	2.64071	2.62182	2.56799	2.50128	2.76116	2.65109	2.46474	NM_011998	Mus musculus carbohydrate (chondroitin 6/keratan) sulfotransferase 4 (Chst4), mRNA.	Mm.89207	GO:0005975 // GO:0006044 // GO:0006477 // GO:0006790 // GO:0006954 // GO:0050901 // GO:0006044 // GO:0006790	carbohydrate metabolic process // N-acetylglucosamine metabolic process // protein sulfation // sulfur compound metabolic process // inflammatory response // leukocyte tethering or rolling // N-acetylglucosamine metabolic process // sulfur compound metabolic process	---	---
TC1200002446.mm.1	Gm26583	2.69913	2.64247	2.74781	2.70694	3.26245	2.74261	3.00696	2.77	2.85217	3.03949	ENSMUST00000181436	predicted gene, 26583 [gene_biotype:lincRNA transcript_biotype:lincRNA]	---	---	---	---	---
TC0400002140.mm.1	Gm11780	2.69927	2.72721	2.78873	2.92195	2.76369	2.86843	2.85783	2.81648	2.74998	2.84423	NM_001277919	Mus musculus predicted gene 11780 (Gm11780), mRNA.	---	---	---	---	---
TC0200004248.mm.1	Pin1rt1	2.69932	2.84179	2.73639	2.83773	2.5638	2.86858	2.64242	2.71832	2.71332	2.73442	NM_001033768	Mus musculus protein (peptidyl-prolyl cis/trans isomerase) NIMA-interacting 1, retrogene 1 (Pin1rt1), mRNA.	Mm.423301	GO:0000413 // GO:0001934 // GO:0008152 // GO:0035307 // GO:0043524 // GO:0043525 // GO:0061051	protein peptidyl-prolyl isomerization // positive regulation of protein phosphorylation // metabolic process // positive regulation of protein dephosphorylation // negative regulation of neuron apoptotic process // positive regulation of neuron apoptotic process // positive regulation of cell growth involved in cardiac muscle cell development	---	---
TC0300000032.mm.1	Gm22074	2.69969	2.96281	2.81616	3.09652	2.75627	2.85848	2.74911	2.78364	3.00953	2.96206	ENSMUST00000158595	predicted gene, 22074 [gene_biotype:snoRNA transcript_biotype:snoRNA]	---	---	---	---	---
TC1800000473.mm.1	Gm26262	2.6997	2.42604	2.50377	2.62746	2.87211	2.57241	2.66446	2.65318	2.60858	2.50586	ENSMUST00000158024	predicted gene, 26262 [gene_biotype:snoRNA transcript_biotype:snoRNA]	---	---	---	---	---
TC0X00002599.mm.1	Gm649	2.69995	2.96393	2.86978	3.31839	3.33266	3.11953	2.95723	3.19495	3.05746	2.94323	ENSMUST00000117284	predicted gene 649 [gene_biotype:unprocessed_pseudogene transcript_biotype:unprocessed_pseudogene]	---	---	---	---	---
TC1200001166.mm.1	Mir379	2.70026	2.49157	2.61959	2.45624	2.5767	2.49006	2.51603	2.60524	2.68304	2.6434	NR_029880	Mus musculus microRNA 379 (Mir379), microRNA.	---	GO:0070482 // GO:0071230 // GO:0071333	response to oxygen levels // cellular response to amino acid stimulus // cellular response to glucose stimulus	---	---
TC0700000003.mm.1	Mir290a	2.70054	2.67296	2.77491	2.72153	2.56421	2.6368	2.70842	2.75521	2.61774	2.69898	NR_029640	Mus musculus microRNA 290a (Mir290a), microRNA.	---	GO:0042981 // GO:0043066 // GO:0060395	regulation of apoptotic process // negative regulation of apoptotic process // SMAD protein signal transduction	---	---
TC1800000361.mm.1	Pcdhb7	2.70074	2.72764	2.70161	2.6839	2.67182	2.81876	2.67149	2.68934	2.79152	2.74883	NM_053132	Mus musculus protocadherin beta 7 (Pcdhb7), mRNA.	Mm.44755	GO:0007155 // GO:0007156	cell adhesion // homophilic cell adhesion via plasma membrane adhesion molecules	---	---
TC0X00003147.mm.1	Gm25107	2.70076	2.51218	2.59679	2.73551	2.69287	2.68899	2.82358	2.82563	2.58884	2.71646	ENSMUST00000122472	predicted gene, 25107 [gene_biotype:snoRNA transcript_biotype:snoRNA]	---	---	---	---	---
TC0900002014.mm.1	Gm24188	2.70106	2.60569	2.84572	3.12946	2.68584	2.54012	2.54493	2.85333	2.43713	2.69258	ENSMUST00000157980	predicted gene, 24188 [gene_biotype:rRNA transcript_biotype:rRNA]	---	---	---	---	---
TC0600000687.mm.1	Vmn1r12	2.70111	2.88651	3.42649	3.14514	2.92973	2.75779	2.66558	2.75726	2.82835	3.04856	NM_001101579	Mus musculus vomeronasal 1 receptor 12 (Vmn1r12), mRNA.	Mm.475092	GO:0007186 // GO:0008150	G-protein coupled receptor signaling pathway // biological_process	---	---
TC1900001230.mm.1	Gm24190	2.70121	2.70208	2.562	2.51271	2.60658	2.6439	2.53629	2.74067	2.52543	2.5933	ENSMUST00000157976	predicted gene, 24190	---	---	---	---	---
TC0200000368.mm.1	Nxph2	2.7015	2.60378	2.63601	2.86704	2.64064	2.88892	2.63756	2.65683	2.81191	2.77319	NM_008752	Mus musculus neurexophilin 2 (Nxph2), mRNA.	Mm.131616	---	---	---	---
TC0500002709.mm.1	Gm11115	2.70154	3.5097	3.58599	4.46069	4.10114	4.89781	3.79956	2.99937	4.66874	3.40772	ENSMUST00000113255	predicted gene 11115 [gene_biotype:protein_coding transcript_biotype:protein_coding]	---	---	---	---	---
TC0100001880.mm.1	Mir3962	2.70183	2.71534	2.69773	2.52927	2.93255	2.74251	2.58607	2.67978	2.44502	2.60186	NR_039539.1	microRNA 3962	---	---	---	---	---
TC1600002036.mm.1	Krtap7-1	2.70212	2.75114	2.93114	2.63827	2.72616	2.61515	2.67151	2.59942	2.74419	2.67684	NM_027771	Mus musculus keratin associated protein 7-1 (Krtap7-1), mRNA.	Mm.158680	GO:0008150	biological_process	---	---
TC0300003038.mm.1	Gm15688	2.70231	2.63505	2.65402	2.58343	2.76289	2.65183	2.50083	2.53498	2.57203	2.55217	ENSMUST00000161394	predicted gene 15688 [gene_biotype:antisense transcript_biotype:antisense]	---	---	---	---	---
TC0800002429.mm.1	Plvap	2.70237	2.57189	2.68309	2.68163	2.71125	2.69653	2.71412	2.62229	2.64785	2.73062	NM_032398	Mus musculus plasmalemma vesicle associated protein (Plvap), mRNA.	Mm.260768	GO:0000165 // GO:0002693 // GO:0002693 // GO:0033209 // GO:0000165 // GO:0002693 // GO:0033209 // GO:0000165 // GO:0002693 // GO:0033209	MAPK cascade // positive regulation of cellular extravasation // positive regulation of cellular extravasation // tumor necrosis factor-mediated signaling pathway // MAPK cascade // positive regulation of cellular extravasation // tumor necrosis factor-mediated signaling pathway // MAPK cascade // positive regulation of cellular extravasation // tumor necrosis factor-mediated signaling pathway	---	---
TC1000000479.mm.1	Pln	2.70243	2.57631	3.00427	2.89465	2.73292	2.70753	2.65181	2.83105	3.01795	2.66854	NM_001141927	Mus musculus phospholamban (Pln), transcript variant 1, mRNA.	Mm.34145	GO:0002026 // GO:0002026 // GO:0006816 // GO:0006874 // GO:0007219 // GO:0008016 // GO:0010043 // GO:0010880 // GO:0010881 // GO:0033574 // GO:0045822 // GO:0045822 // GO:0048738 // GO:0051260 // GO:0060314 // GO:0086004 // GO:0086023 // GO:0086092 // GO:0090279 // GO:1901077 // GO:0006816 // GO:0008016 // GO:0010043 // GO:0010459 // GO:0032868 // GO:0033574 // GO:0051260 // GO:0051924 // GO:0051…	regulation of the force of heart contraction // regulation of the force of heart contraction // calcium ion transport // cellular calcium ion homeostasis // Notch signaling pathway // regulation of heart contraction // response to zinc ion // regulation of release of sequestered calcium ion into cytosol by sarcoplasmic reticulum // regulation of cardiac muscle contraction by regulation of the rel…	GenMAPP	Calcium_regulation_in_cardiac_cells
TC1500000986.mm.1	Wnt1	2.70341	2.58266	2.69902	2.81742	2.7968	2.64345	2.67972	2.51744	2.67814	2.63481	NM_021279	Mus musculus wingless-type MMTV integration site family, member 1 (Wnt1), mRNA.	Mm.1123	GO:0000578 // GO:0001658 // GO:0001934 // GO:0007165 // GO:0007267 // GO:0007267 // GO:0007275 // GO:0007520 // GO:0007520 // GO:0008284 // GO:0008284 // GO:0009887 // GO:0010592 // GO:0010812 // GO:0014902 // GO:0016055 // GO:0016055 // GO:0021527 // GO:0021536 // GO:0021551 // GO:0021588 // GO:0021797 // GO:0022004 // GO:0022037 // GO:0022408 // GO:0030509 // GO:0030512 // GO:0030514 // GO:0030…	embryonic axis specification // branching involved in ureteric bud morphogenesis // positive regulation of protein phosphorylation // signal transduction // cell-cell signaling // cell-cell signaling // multicellular organismal development // myoblast fusion // myoblast fusion // positive regulation of cell proliferation // positive regulation of cell proliferation // organ morphogenesis // posit…	GenMAPP	Wnt_Signaling
TC0200004697.mm.1	Gm14211	2.70349	2.65216	2.69682	2.77661	2.58135	2.70249	2.74805	2.80134	2.78619	2.74547	ENSMUST00000152250	predicted gene 14211 [gene_biotype:lincRNA transcript_biotype:lincRNA]	---	---	---	---	---
TC0600003097.mm.1	Vmn2r-ps33	2.70387	2.61633	2.86869	3.11032	2.78054	2.97061	2.91552	2.81243	3.08855	3.15425	OTTMUST00000103962	vomeronasal 2, receptor, pseudogene 33[gene_biotype:unprocessed_pseudogene transcript_biotype:unprocessed_pseudogene]	---	---	---	---	---
TC1100000236.mm.1	Gm12059	2.70412	2.83773	2.86047	2.78095	2.81309	2.83491	2.73603	2.87326	2.85705	2.87778	XR_105442.1	predicted gene 12059	---	---	---	---	---
TC1100003513.mm.1	Gm22534	2.70418	2.73825	2.6922	2.79622	2.9334	2.67758	2.80265	2.75191	2.69095	2.70925	ENSMUST00000158173	predicted gene, 22534 [gene_biotype:snRNA transcript_biotype:snRNA]	---	---	---	---	---
TC0600002445.mm.1	Igkv12-38	2.70459	2.88507	3.29644	2.93212	2.86966	2.85042	2.81735	2.80221	2.82558	2.85326	NCBI_Gene:620050:presumedTranscript_1	immunoglobulin kappa chain variable 12-38	---	---	---	---	---
TC1100002055.mm.1	Gm22152	2.705	2.86261	2.93859	2.97941	2.84969	2.92234	2.88856	2.78252	2.83046	2.96673	ENSMUST00000116966	predicted gene, 22152 [gene_biotype:snoRNA transcript_biotype:snoRNA]	---	---	---	---	---
TC1300002049.mm.1	Gm17617	2.70507	2.52885	2.87006	2.58071	2.53335	2.36325	2.54958	2.39911	2.36566	2.61684	ENSMUST00000164344	predicted gene, 17617 [gene_biotype:protein_coding transcript_biotype:protein_coding]	---	---	---	---	---
TC0300000719.mm.1	Mir3093	2.70512	2.63905	2.76899	2.7573	2.67148	2.73136	2.76863	2.61538	2.66857	2.68223	NR_037276	Mus musculus microRNA 3093 (Mir3093), microRNA.	---	---	---	---	---
TC0700002201.mm.1	Vmn1r-ps46	2.70518	2.7732	3.08534	3.05695	2.81949	2.59396	2.67612	2.61726	2.97154	2.94074	OTTMUST00000097555	vomeronasal 1 receptor, pseudogene 46[gene_biotype:processed_pseudogene transcript_biotype:processed_pseudogene]	---	---	---	---	---
TC0400001937.mm.1	Gm13203	2.70529	2.68832	2.77879	2.74379	2.69488	2.74649	2.71868	2.50701	2.66355	2.62873	ENSMUST00000139895	predicted gene 13203 [gene_biotype:lincRNA transcript_biotype:lincRNA]	---	---	---	---	---
TC1200002273.mm.1	Serpina16	2.70535	2.70173	2.95398	2.88362	2.9909	2.82372	2.85495	2.7898	2.88351	2.6177	ENSMUST00000095451	serine (or cysteine) peptidase inhibitor, clade A (alpha-1 antiproteinase, antitrypsin), member 16 [gene_biotype:protein_coding transcript_biotype:protein_coding]	---	GO:0010951 // GO:0010951	negative regulation of endopeptidase activity // negative regulation of endopeptidase activity	---	---
TC0400003133.mm.1	Gm12688	2.70541	2.58487	2.56198	2.72175	2.665	2.83971	2.76386	2.76883	2.79033	2.63484	ENSMUST00000136525	predicted gene 12688 [gene_biotype:lincRNA transcript_biotype:lincRNA]	---	---	---	---	---
TC1600001569.mm.1	Gm24569	2.70548	2.77787	2.66124	2.61823	2.73668	2.59624	2.7574	2.50058	2.70212	2.55813	ENSMUST00000179338	predicted gene, 24569 [gene_biotype:snRNA transcript_biotype:snRNA]	---	---	---	---	---
TC0500001377.mm.1	Gm15637	2.70553	2.67408	2.60569	2.60573	2.6249	2.68444	2.70203	2.61945	2.52556	2.62843	ENSMUST00000135544	predicted gene 15637 [gene_biotype:antisense transcript_biotype:antisense]	---	---	---	---	---
TC0700003875.mm.1	Olfr577	2.70566	2.67427	3.02529	2.77076	2.71734	2.77804	2.76064	2.84457	2.74813	2.70649	NM_147109	Mus musculus olfactory receptor 577 (Olfr577), mRNA.	Mm.377854	GO:0007165 // GO:0007186 // GO:0007608 // GO:0050911 // GO:0007165 // GO:0007165 // GO:0007186 // GO:0007186 // GO:0007608 // GO:0007608 // GO:0050896 // GO:0050911	signal transduction // G-protein coupled receptor signaling pathway // sensory perception of smell // detection of chemical stimulus involved in sensory perception of smell // signal transduction // signal transduction // G-protein coupled receptor signaling pathway // G-protein coupled receptor signaling pathway // sensory perception of smell // sensory perception of smell // response to stimulu…	---	---
TC1400000236.mm.1	Gm10398	2.70572	3.15473	2.95862	2.75191	2.73284	2.83792	2.87952	2.65218	2.88074	2.81154	ENSMUST00000100826	predicted gene 10398 [gene_biotype:lincRNA transcript_biotype:lincRNA]	---	---	---	---	---
TC0200003671.mm.1	Gm13616	2.70607	2.75959	2.56052	2.65806	2.53811	2.6847	2.61027	2.59667	2.50201	2.88569	ENSMUST00000120600	predicted gene 13616 [gene_biotype:processed_pseudogene transcript_biotype:processed_pseudogene]	---	---	---	---	---
TC0400000236.mm.1	Gm11917	2.70623	2.80228	2.8184	2.87098	3.12213	2.76704	2.87393	3.03328	2.62721	2.75334	ENSMUST00000154813	predicted gene 11917 [gene_biotype:lincRNA transcript_biotype:lincRNA]	---	---	---	---	---
TC1100003933.mm.1	Gm25889	2.70627	3.29939	3.02698	3.20553	3.01885	3.46915	3.25959	3.41391	3.21796	3.18382	ENSMUST00000157775	predicted gene, 25889 [gene_biotype:snRNA transcript_biotype:snRNA]	---	---	---	---	---
TC0900001549.mm.1	Gm20397	2.70628	2.53716	2.6489	2.57779	2.5622	2.57869	2.70509	2.50542	2.47839	2.71365	ENSMUST00000174520	predicted gene 20397 [gene_biotype:processed_pseudogene transcript_biotype:processed_pseudogene]	---	---	---	---	---
TC1900000272.mm.1	Olfr1469	2.70639	2.55652	2.59807	2.7217	2.67619	2.90862	2.73587	2.59598	2.67639	2.63358	NM_146695	Mus musculus olfactory receptor 1469 (Olfr1469), mRNA.	Mm.377641	GO:0007186 // GO:0007608 // GO:0007165 // GO:0007186 // GO:0007186 // GO:0007608 // GO:0007608 // GO:0050896 // GO:0050911 // GO:0050911	G-protein coupled receptor signaling pathway // sensory perception of smell // signal transduction // G-protein coupled receptor signaling pathway // G-protein coupled receptor signaling pathway // sensory perception of smell // sensory perception of smell // response to stimulus // detection of chemical stimulus involved in sensory perception of smell // detection of chemical stimulus involved i…	---	---
TC0700002200.mm.1	Vmn1r-ps45	2.70646	3.05111	2.9477	2.90358	2.66447	2.76077	2.79422	2.89659	2.86865	2.86459	OTTMUST00000097554	vomeronasal 1 receptor, pseudogene 45[gene_biotype:processed_pseudogene transcript_biotype:processed_pseudogene]	---	---	---	---	---
TC0400003924.mm.1	Gm13088	2.7065	2.63002	2.6118	2.86884	2.70262	2.81813	2.91174	2.81662	2.80519	2.52578	NM_001126325	Mus musculus predicted gene 13088 (Gm13088), mRNA.	Mm.475072	GO:0008150 // GO:0008284 // GO:0043066 // GO:0045596 // GO:0045892 // GO:0048387	biological_process // positive regulation of cell proliferation // negative regulation of apoptotic process // negative regulation of cell differentiation // negative regulation of transcription, DNA-templated // negative regulation of retinoic acid receptor signaling pathway	---	---
TC0200005422.mm.1	Gm14340	2.70706	2.68421	2.72153	2.84902	2.96548	2.83697	2.64931	2.53102	2.62479	2.77556	XR_140555.1	predicted gene 14340	---	---	---	---	---
TC1100000554.mm.1	Gm12661	2.70765	2.5712	2.93883	2.677	2.73474	2.6954	2.67566	2.89109	2.52734	2.88681	ENSMUST00000118780	predicted gene 12661 [gene_biotype:processed_pseudogene transcript_biotype:processed_pseudogene]	---	---	---	---	---
TC1100004163.mm.1	Gm11748	2.7079	2.67148	2.60881	2.74049	2.60755	2.72436	2.51699	2.62139	2.64181	2.55242	ENSMUST00000153825	predicted gene 11748 [gene_biotype:processed_transcript transcript_biotype:processed_transcript]	---	---	---	---	---
TC1700000887.mm.1	Gm26785	2.70822	2.76122	2.62004	2.75982	2.89884	2.58695	2.45612	2.6328	2.72254	3.04742	ENSMUST00000181775	predicted gene, 26785 [gene_biotype:lincRNA transcript_biotype:lincRNA]	---	---	---	---	---
TC1400001241.mm.1	Gm4822	2.70843	2.58589	2.79677	2.57108	2.76199	2.76279	2.70728	2.71323	2.8553	2.61719	ENSMUST00000077551	predicted pseudogene 4822 [gene_biotype:processed_pseudogene transcript_biotype:processed_pseudogene]	---	---	---	---	---
TC0200002068.mm.1	Gm14209	2.70916	2.64647	2.88093	2.68943	2.71065	2.73251	2.65309	2.56472	2.75536	2.68957	ENSMUST00000154946	predicted gene 14209 [gene_biotype:sense_intronic transcript_biotype:sense_intronic]	---	---	---	---	---
TC1300001647.mm.1	Gm11337	2.70927	2.81789	2.73342	2.79328	3.05504	2.76931	2.72722	2.75492	2.72157	2.81046	ENSMUST00000144770	predicted gene 11337 [gene_biotype:antisense transcript_biotype:antisense]	---	---	---	---	---
TC1300002469.mm.1	Gm23955	2.70953	2.87835	3.12781	2.74879	2.75287	2.78382	2.73045	2.76084	2.85946	2.83003	ENSMUST00000157214	predicted gene, 23955 [gene_biotype:snRNA transcript_biotype:snRNA]	---	---	---	---	---
TC0700000626.mm.1	Gm12773	2.70961	2.6353	2.8508	2.76327	2.79574	2.94975	2.79157	2.72946	2.77463	2.85428	ENSMUST00000120134	predicted gene 12773 [gene_biotype:processed_pseudogene transcript_biotype:processed_pseudogene]	---	---	---	---	---
TC1100001719.mm.1	Rprml	2.70963	2.43697	2.3835	2.50047	2.40724	2.52332	2.65736	2.43594	2.63454	2.54212	NM_001033212	Mus musculus reprimo-like (Rprml), mRNA.	Mm.44618	GO:0008150	biological_process	---	---
TC1000003196.mm.1	Olfr816	2.70964	2.61815	2.76063	2.90328	2.82419	3.0679	2.48074	2.63788	2.80296	2.79571	NM_146672	Mus musculus olfactory receptor 816 (Olfr816), mRNA.	Mm.377629	GO:0007186 // GO:0007608 // GO:0007165 // GO:0007186 // GO:0007186 // GO:0007608 // GO:0007608 // GO:0050896 // GO:0050911 // GO:0050911	G-protein coupled receptor signaling pathway // sensory perception of smell // signal transduction // G-protein coupled receptor signaling pathway // G-protein coupled receptor signaling pathway // sensory perception of smell // sensory perception of smell // response to stimulus // detection of chemical stimulus involved in sensory perception of smell // detection of chemical stimulus involved i…	---	---
TC0700001503.mm.1	Olfr625-ps1	2.70966	2.74559	2.7528	2.84561	2.82681	2.70333	2.7643	2.67889	2.95171	3.10306	OTTMUST00000045656	olfactory receptor 625, pseudogene 1[gene_biotype:protein_coding transcript_biotype:protein_coding]	---	---	---	---	---
TC1000003192.mm.1	Olfr811	2.71013	2.54505	3.06719	3.00973	2.57803	2.81988	2.66527	2.57518	2.59232	2.5276	NM_146552	Mus musculus olfactory receptor 811 (Olfr811), mRNA.	Mm.377561	GO:0007186 // GO:0007608 // GO:0007165 // GO:0007186 // GO:0007186 // GO:0007608 // GO:0007608 // GO:0050896 // GO:0050911 // GO:0050911	G-protein coupled receptor signaling pathway // sensory perception of smell // signal transduction // G-protein coupled receptor signaling pathway // G-protein coupled receptor signaling pathway // sensory perception of smell // sensory perception of smell // response to stimulus // detection of chemical stimulus involved in sensory perception of smell // detection of chemical stimulus involved i…	---	---
TC1300000661.mm.1	Mir6943	2.71029	2.79736	2.95764	2.65569	2.97792	2.8597	3.04627	2.76025	2.82596	2.96868	NR_105908	Mus musculus microRNA 6943 (Mir6943), microRNA.	---	---	---	---	---
TC1600001074.mm.1	Gm15340	2.71082	2.78789	2.74916	2.70631	2.73431	2.98024	2.78108	2.50499	2.67747	2.56331	XR_105801.1	predicted gene 15340	---	---	---	---	---
TC1000001641.mm.1	Olfr786	2.71123	2.56651	2.90499	2.80171	2.80966	2.62539	2.8368	2.7389	2.75435	2.76297	NM_146549	Mus musculus olfactory receptor 786 (Olfr786), mRNA.	Mm.246629	GO:0007186 // GO:0007608 // GO:0007165 // GO:0007186 // GO:0007186 // GO:0007608 // GO:0007608 // GO:0050896 // GO:0050911 // GO:0050911	G-protein coupled receptor signaling pathway // sensory perception of smell // signal transduction // G-protein coupled receptor signaling pathway // G-protein coupled receptor signaling pathway // sensory perception of smell // sensory perception of smell // response to stimulus // detection of chemical stimulus involved in sensory perception of smell // detection of chemical stimulus involved i…	---	---
TC0200003503.mm.1	Gm25223	2.71145	2.78262	2.71179	2.95704	2.83253	2.96453	2.9386	3.05166	2.63652	3.11895	ENSMUST00000158200	predicted gene, 25223	---	---	---	---	---
TC1800001412.mm.1	Cdx1	2.71208	2.67391	2.64066	2.75328	2.6299	2.59997	2.71155	2.68735	2.54894	2.62685	NM_009880	Mus musculus caudal type homeobox 1 (Cdx1), mRNA.	Mm.144448	GO:0006355 // GO:0006366 // GO:0007275 // GO:0007389 // GO:0009790 // GO:0009948 // GO:0009952 // GO:0009952 // GO:0014807 // GO:0030154 // GO:0045944 // GO:0045944 // GO:0060349 // GO:0060349 // GO:0006366 // GO:0006366 // GO:0009948 // GO:0030154 // GO:0045944 // GO:0045944	regulation of transcription, DNA-templated // transcription from RNA polymerase II promoter // multicellular organismal development // pattern specification process // embryo development // anterior/posterior axis specification // anterior/posterior pattern specification // anterior/posterior pattern specification // regulation of somitogenesis // cell differentiation // positive regulation of tr…	---	---
TC0700001957.mm.1	Foxi2	2.71212	2.63116	2.69976	2.78325	2.71216	2.71201	2.68371	2.75413	2.77299	2.65096	NM_183193	Mus musculus forkhead box I2 (Foxi2), mRNA.	Mm.132547	GO:0006351 // GO:0006355 // GO:0006357 // GO:0009653 // GO:0030154 // GO:0006357 // GO:0009653 // GO:0030154	transcription, DNA-templated // regulation of transcription, DNA-templated // regulation of transcription from RNA polymerase II promoter // anatomical structure morphogenesis // cell differentiation // regulation of transcription from RNA polymerase II promoter // anatomical structure morphogenesis // cell differentiation	---	---
TC0800000499.mm.1	Gm26181	2.71213	2.98597	2.99302	2.74131	2.97464	2.77633	2.93401	2.8131	2.97458	2.74377	ENSMUST00000157687	predicted gene, 26181 [gene_biotype:snRNA transcript_biotype:snRNA]	---	---	---	---	---
TC1200001254.mm.1	Mir3073a	2.71227	2.66709	2.83794	2.83439	2.57482	2.74324	2.71551	2.62304	2.48227	2.73426	NR_037234	Mus musculus microRNA 3073a (Mir3073a), microRNA.	---	---	---	---	---
TC1700000463.mm.1	Gm15420	2.71231	2.84269	2.72401	2.76019	2.795	2.73831	2.8443	2.76708	2.65237	2.7518	ENSMUST00000133274	predicted gene 15420 [gene_biotype:antisense transcript_biotype:antisense]	---	---	---	---	---
TC1200001137.mm.1	Mir434	2.71262	2.54107	2.8985	2.59104	2.60303	2.74249	2.5469	2.61216	2.6447	2.70767	NR_029953	Mus musculus microRNA 434 (Mir434), microRNA.	---	GO:0071475	cellular hyperosmotic salinity response	---	---
TC1300002083.mm.1	Lect2	2.71278	2.70264	2.65874	2.76219	2.57926	2.92426	2.67416	2.65838	2.73253	2.73286	NM_010702	Mus musculus leukocyte cell-derived chemotaxin 2 (Lect2), mRNA.	Mm.16973	GO:0006935 // GO:0030178	chemotaxis // negative regulation of Wnt signaling pathway	---	---
TC0600000808.mm.1	Gm11065	2.71344	2.67552	2.65423	2.87919	3.05267	2.81104	2.67733	2.86308	2.99937	2.90428	ENSMUST00000111462	predicted gene 11065 [gene_biotype:pseudogene transcript_biotype:pseudogene]	---	---	---	---	---
TC0800000607.mm.1	LOC100862197	2.71385	2.78345	2.98953	3.10135	3.1554	2.85705	2.80341	2.82403	2.80993	2.78014	XM_003688853.1	PREDICTED: uncharacterized LOC100862197 (LOC100862197), mRNA.	---	---	---	---	---
TC1100003100.mm.1	Vmo1	2.71398	2.79798	3.07778	2.86987	2.88415	3.08846	2.87789	2.76766	2.76658	2.75487	NM_001013607	Mus musculus vitelline membrane outer layer 1 homolog (chicken) (Vmo1), mRNA.	Mm.244514	GO:0008150	biological_process	---	---
TC0400001724.mm.1	AB041806	2.71421	2.69267	2.69085	2.70148	2.75288	2.77138	2.67904	2.74709	2.69471	2.68294	ENSMUST00000062902	hypothetical protein, MNCb-2457 [gene_biotype:antisense transcript_biotype:antisense]	---	GO:0008150	biological_process	---	---
TC0200004706.mm.1	Gm14054	2.71437	2.55107	2.75136	2.69744	2.6352	2.70819	2.80375	2.53749	2.77357	2.59264	ENSMUST00000120744	predicted gene 14054 [gene_biotype:processed_pseudogene transcript_biotype:processed_pseudogene]	---	---	---	---	---
TC1900000045.mm.1	Ccdc87	2.71462	2.43067	2.43102	2.45747	2.43366	2.43486	2.46373	2.62671	2.46802	2.41664	NM_207268	Mus musculus coiled-coil domain containing 87 (Ccdc87), mRNA.	Mm.444704	GO:0000226 // GO:0000910 // GO:0008150	microtubule cytoskeleton organization // cytokinesis // biological_process	---	---
TC1700002327.mm.1	Gm9258	2.71476	2.79719	2.90024	2.85738	3.07644	2.96357	2.87383	2.78064	2.92486	2.883	XR_105855.1	PREDICTED: predicted gene 9258 (Gm9258), miscRNA.	---	---	---	---	---
TC0100002433.mm.1	Pard3bos3	2.71487	2.39825	2.54383	2.76685	2.63687	2.53659	2.80086	2.56486	2.97356	2.65617	ENSMUST00000147177	par-3 family cell polarity regulator beta, opposite strand 3 [gene_biotype:antisense transcript_biotype:antisense]	---	---	---	---	---
TC0200003919.mm.1	Olfr52	2.71497	2.81472	2.88699	2.90861	2.7733	2.74038	2.96537	3.00067	2.82063	2.87244	NM_146583	Mus musculus olfactory receptor 52 (Olfr52), mRNA.	Mm.222842	GO:0007186 // GO:0007608 // GO:0007165 // GO:0007186 // GO:0007186 // GO:0007608 // GO:0007608 // GO:0050896 // GO:0050911 // GO:0050911	G-protein coupled receptor signaling pathway // sensory perception of smell // signal transduction // G-protein coupled receptor signaling pathway // G-protein coupled receptor signaling pathway // sensory perception of smell // sensory perception of smell // response to stimulus // detection of chemical stimulus involved in sensory perception of smell // detection of chemical stimulus involved i…	GenMAPP	GPCRDB_Other
TC0200000338.mm.1	Gm25368	2.71522	2.774	2.92075	2.77098	2.78778	2.8072	2.72238	2.72895	3.02221	2.85498	ENSMUST00000158847	predicted gene, 25368 [gene_biotype:rRNA transcript_biotype:rRNA]	---	---	---	---	---
TC1100004273.mm.1	Gm11629	2.71523	2.65533	2.83395	2.60025	2.7191	2.77071	2.81283	2.74143	2.66564	2.59314	ENSMUST00000123784	predicted gene 11629 [gene_biotype:processed_transcript transcript_biotype:processed_transcript]	---	---	---	---	---
TC1700000254.mm.1	Vmn1r-ps144	2.71537	2.91072	2.96652	2.92737	2.92097	3.16557	2.69221	3.07229	2.96609	2.88823	ENSMUST00000088826	vomeronasal 1 receptor, pseudogene 144	---	---	---	---	---
TC1600001329.mm.1	Olfr167	2.71576	2.68188	2.89308	3.20336	2.60262	2.86726	2.7911	2.79225	2.9925	2.76392	NM_146935	Mus musculus olfactory receptor 167 (Olfr167), mRNA.	Mm.377757	GO:0007186 // GO:0007608 // GO:0007165 // GO:0007186 // GO:0007186 // GO:0007608 // GO:0007608 // GO:0050896 // GO:0050911 // GO:0050911	G-protein coupled receptor signaling pathway // sensory perception of smell // signal transduction // G-protein coupled receptor signaling pathway // G-protein coupled receptor signaling pathway // sensory perception of smell // sensory perception of smell // response to stimulus // detection of chemical stimulus involved in sensory perception of smell // detection of chemical stimulus involved i…	---	---
TC1200002568.mm.1	Gm7003	2.71579	2.60392	2.54827	2.6404	2.57411	2.72706	2.72446	2.61524	2.44153	2.79736	NCBI_Gene:629785:presumedTranscript_1	Gm7003 predicted gene 7003	---	---	---	---	---
TC0200003042.mm.1	Gm20093	2.7158	2.73903	2.81418	2.7296	2.78555	2.68531	2.99215	2.896	2.65956	2.63058	XR_104648.1	PREDICTED: predicted gene, 20093 (Gm20093), miscRNA.	---	---	---	---	---
TC0700002553.mm.1	Gm6176	2.71598	2.81057	3.18201	3.03158	2.88613	2.72393	2.78635	2.70071	2.75413	2.9736	ENSMUST00000178209	predicted gene 6176 [gene_biotype:protein_coding transcript_biotype:protein_coding]	---	GO:0006468 // GO:0008150	protein phosphorylation // biological_process	---	---
TC0200001276.mm.1	Olfr1112	2.71668	2.83272	3.0512	2.7673	2.76862	2.74874	2.49539	2.80296	2.54439	2.70216	NM_146661	Mus musculus olfactory receptor 1112 (Olfr1112), mRNA.	Mm.377618	GO:0007186 // GO:0007608 // GO:0007165 // GO:0007186 // GO:0007186 // GO:0007608 // GO:0007608 // GO:0050896 // GO:0050911 // GO:0050911	G-protein coupled receptor signaling pathway // sensory perception of smell // signal transduction // G-protein coupled receptor signaling pathway // G-protein coupled receptor signaling pathway // sensory perception of smell // sensory perception of smell // response to stimulus // detection of chemical stimulus involved in sensory perception of smell // detection of chemical stimulus involved i…	---	---
TC1000000865.mm.1	Mir6912	2.71669	2.82764	2.96927	2.76685	3.01701	2.83582	2.63301	2.85729	2.92413	2.71483	NR_105877	Mus musculus microRNA 6912 (Mir6912), microRNA.	---	---	---	---	---
TC1100002487.mm.1	Tlx3	2.71693	2.64912	2.70486	2.74015	2.68741	2.84073	2.67848	2.72707	2.73875	2.73504	NM_019916	Mus musculus T cell leukemia, homeobox 3 (Tlx3), mRNA.	Mm.25362	GO:0001708 // GO:0001708 // GO:0001764 // GO:0002087 // GO:0006355 // GO:0007275 // GO:0007417 // GO:0007585 // GO:0030182 // GO:0045665 // GO:0048665	cell fate specification // cell fate specification // neuron migration // regulation of respiratory gaseous exchange by neurological system process // regulation of transcription, DNA-templated // multicellular organismal development // central nervous system development // respiratory gaseous exchange // neuron differentiation // negative regulation of neuron differentiation // neuron fate speci…	---	---
TC0900001289.mm.1	Gm25669	2.71712	2.56765	2.83432	3.10332	2.74144	2.75805	2.84229	2.8436	2.7162	2.79214	ENSMUST00000157699	predicted gene, 25669 [gene_biotype:rRNA transcript_biotype:rRNA]	---	---	---	---	---
TC0400003466.mm.1	Gm10573	2.71739	2.95304	2.89556	2.84225	2.95081	2.87864	2.8173	3.06778	3.07259	3.15383	XM_987080.3	PREDICTED: predicted gene 10573 (Gm10573), mRNA.	---	---	---	---	---
TC0400003465.mm.1	LOC100862019	2.71739	2.95304	2.89556	2.84225	2.95081	2.87864	2.8173	3.06778	3.07259	3.15383	XM_003688794.1	PREDICTED: palmitoyl-protein thioesterase 1-like (LOC100862019), mRNA.	---	---	---	---	---
TC0700001477.mm.1	Olfr585	2.71766	2.69899	2.64495	2.81064	2.80409	2.48192	2.57748	2.63883	2.62612	2.50982	NM_147087	Mus musculus olfactory receptor 585 (Olfr585), mRNA.	Mm.377835	GO:0007166 // GO:0007186 // GO:0007608 // GO:0007165 // GO:0007166 // GO:0007186 // GO:0007186 // GO:0007608 // GO:0007608 // GO:0050896 // GO:0050911 // GO:0050911	cell surface receptor signaling pathway // G-protein coupled receptor signaling pathway // sensory perception of smell // signal transduction // cell surface receptor signaling pathway // G-protein coupled receptor signaling pathway // G-protein coupled receptor signaling pathway // sensory perception of smell // sensory perception of smell // response to stimulus // detection of chemical stimulu…	---	---
TC1100001793.mm.1	Gm11718	2.71787	2.83205	2.70179	2.81351	2.9013	2.79684	3.00116	2.72245	2.88119	3.01738	ENSMUST00000119942	predicted gene 11718 [gene_biotype:processed_pseudogene transcript_biotype:processed_pseudogene]	---	---	---	---	---
TC0600003495.mm.1	Trbv26	2.7179	2.67934	2.84963	2.64746	2.85106	2.59095	2.7753	2.71579	2.88556	2.84828	NCBI_Gene:110315:presumedTranscript_1	T cell receptor beta, variable 26	---	---	---	---	---
TC0200001099.mm.1	Mir10b	2.71828	2.46222	2.53419	2.65636	2.68511	2.52138	2.45376	2.67233	2.56999	2.63233	NR_029566	Mus musculus microRNA 10b (Mir10b), microRNA.	---	GO:0070482 // GO:0071241	response to oxygen levels // cellular response to inorganic substance	---	---
TC0700001468.mm.1	Olfr564	2.71837	2.60212	2.75558	2.62189	2.74586	2.84808	2.65017	2.8817	2.60321	2.57435	NM_146359	Mus musculus olfactory receptor 564 (Olfr564), mRNA.	Mm.457775	GO:0007165 // GO:0007186 // GO:0007608 // GO:0050911 // GO:0007165 // GO:0007165 // GO:0007186 // GO:0007186 // GO:0007608 // GO:0007608 // GO:0050896 // GO:0050911	signal transduction // G-protein coupled receptor signaling pathway // sensory perception of smell // detection of chemical stimulus involved in sensory perception of smell // signal transduction // signal transduction // G-protein coupled receptor signaling pathway // G-protein coupled receptor signaling pathway // sensory perception of smell // sensory perception of smell // response to stimulu…	---	---
TC0500000309.mm.1	Tcf23	2.71851	2.65371	2.68038	2.54738	2.60205	2.61937	2.74374	2.57717	2.766	2.58022	NM_053085	Mus musculus transcription factor 23 (Tcf23), mRNA.	Mm.57874	GO:0007275 // GO:0007517 // GO:0030154	multicellular organismal development // muscle organ development // cell differentiation	---	---
TC1600001780.mm.1	Olfr173	2.71854	2.83335	2.77989	2.89044	2.68987	3.3058	3.0593	2.88839	2.84165	3.22114	NM_147000	Mus musculus olfactory receptor 173 (Olfr173), mRNA.	Mm.379447	GO:0007186 // GO:0007608 // GO:0007165 // GO:0007186 // GO:0007186 // GO:0007608 // GO:0007608 // GO:0050896 // GO:0050911 // GO:0050911	G-protein coupled receptor signaling pathway // sensory perception of smell // signal transduction // G-protein coupled receptor signaling pathway // G-protein coupled receptor signaling pathway // sensory perception of smell // sensory perception of smell // response to stimulus // detection of chemical stimulus involved in sensory perception of smell // detection of chemical stimulus involved i…	---	---
TC1100002552.mm.1	Gm12143	2.7187	2.87375	2.90116	3.0372	2.79345	2.88716	2.79809	2.63516	2.93671	3.09229	ENSMUST00000119666	predicted gene 12143 [gene_biotype:processed_pseudogene transcript_biotype:processed_pseudogene]	---	---	---	---	---
TC0100003214.mm.1	Gm25460	2.71883	2.6325	3.17942	3.06095	2.78647	2.73067	2.72367	2.66382	2.65602	2.91282	ENSMUST00000157954	predicted gene, 25460 [gene_biotype:snoRNA transcript_biotype:snoRNA]	---	---	---	---	---
TC0500001805.mm.1	Gm26597	2.71914	2.59187	2.76461	2.72264	2.87247	2.76483	2.70746	2.70881	2.6699	2.60884	ENSMUST00000181648	predicted gene, 26597 [gene_biotype:antisense transcript_biotype:antisense]	---	---	---	---	---
TC0700002375.mm.1	Sult2a-ps3	2.71951	3.35553	3.39825	3.1208	3.29672	3.24479	2.74125	2.91942	2.95375	2.98561	ENSMUST00000117899	sulfotransferase family 2A, dehydroepiandrosterone (DHEA)-preferring, pseudogene 3 [gene_biotype:unprocessed_pseudogene transcript_biotype:unprocessed_pseudogene]	---	---	---	---	---
TC0700002391.mm.1	Obox3-ps2	2.71969	2.84001	3.01847	2.82181	2.80535	2.98527	2.91702	2.71599	2.67442	2.91052	OTTMUST00000099430	oocyte specific homeobox 3, pseudogene 2[gene_biotype:unprocessed_pseudogene transcript_biotype:unprocessed_pseudogene]	---	---	---	---	---
TC0300001340.mm.1	Gm26103	2.71972	2.76695	2.72013	2.86399	2.73395	2.76072	2.68994	2.82585	2.7855	2.55217	ENSMUST00000157252	predicted gene, 26103 [gene_biotype:snRNA transcript_biotype:snRNA]	---	---	---	---	---
TC0500001749.mm.1	Bhlha15	2.71993	2.79362	2.86019	2.56126	2.76644	2.72138	2.81452	2.97454	2.7683	2.85451	NM_010800	Mus musculus basic helix-loop-helix family, member a15 (Bhlha15), mRNA.	Mm.386767	GO:0006351 // GO:0006355 // GO:0006851 // GO:0007030 // GO:0007186 // GO:0007267 // GO:0010832 // GO:0019722 // GO:0030968 // GO:0042149 // GO:0042593 // GO:0045944 // GO:0045944 // GO:0048312 // GO:0048469 // GO:0006355 // GO:0006366	transcription, DNA-templated // regulation of transcription, DNA-templated // mitochondrial calcium ion transport // Golgi organization // G-protein coupled receptor signaling pathway // cell-cell signaling // negative regulation of myotube differentiation // calcium-mediated signaling // endoplasmic reticulum unfolded protein response // cellular response to glucose starvation // glucose homeost…	---	---
TC0400003110.mm.1	Gm19417	2.72019	2.94107	2.93715	2.98788	3.09721	2.95949	2.86501	3.17227	3.02622	2.8566	XR_104917.1	PREDICTED: predicted gene, 19417 (Gm19417), miscRNA.	---	---	---	---	---
TC0100001439.mm.1	Mir488	2.72023	2.90308	2.86676	2.53137	2.71727	2.68413	2.7074	2.81719	2.65983	2.96277	NR_030441	Mus musculus microRNA 488 (Mir488), microRNA.	---	---	---	---	---
TC0500003165.mm.1	Gm27199	2.7204	2.88283	2.81693	2.92344	2.77241	2.94848	2.96836	2.86099	2.84841	2.71183	ENSMUST00000185026	predicted gene 27199 [gene_biotype:antisense transcript_biotype:antisense]	---	---	---	---	---
TC1600001976.mm.1	Adamts5	2.72085	2.72019	2.75047	2.8363	2.74019	2.87187	2.74714	2.6929	2.73101	2.75616	NM_011782	Mus musculus a disintegrin-like and metallopeptidase (reprolysin type) with thrombospondin type 1 motif, 5 (aggrecanase-2) (Adamts5), mRNA.	Mm.112933	GO:0006508 // GO:0042742	proteolysis // defense response to bacterium	---	---
TC0X00002343.mm.1	Mir742	2.72091	2.79076	2.65524	2.7189	2.68464	2.8092	2.65653	2.81346	2.72017	2.94016	NR_030531	Mus musculus microRNA 742 (Mir742), microRNA.	---	---	---	---	---
TC1100001521.mm.1	Mir152	2.72094	2.75536	2.72478	2.68251	2.63607	2.90298	2.78768	2.85959	2.60446	2.51251	NR_029562	Mus musculus microRNA 152 (Mir152), microRNA.	---	---	---	---	---
TC1200002028.mm.1	Gm20363	2.72159	2.69742	2.9397	2.83989	3.03183	2.85419	2.79975	2.71235	2.78176	2.86657	XR_105503.1	PREDICTED: predicted gene, 20363 (Gm20363), miscRNA.	---	---	---	---	---
TC1900000281.mm.1	Olfr1491	2.7216	2.8663	2.81398	2.72743	2.74156	2.67825	2.66597	2.87385	2.82101	2.96716	NM_146345	Mus musculus olfactory receptor 1491 (Olfr1491), mRNA.	Mm.223034	GO:0007186 // GO:0007608 // GO:0007165 // GO:0007186 // GO:0007186 // GO:0007608 // GO:0007608 // GO:0050896 // GO:0050911 // GO:0050911	G-protein coupled receptor signaling pathway // sensory perception of smell // signal transduction // G-protein coupled receptor signaling pathway // G-protein coupled receptor signaling pathway // sensory perception of smell // sensory perception of smell // response to stimulus // detection of chemical stimulus involved in sensory perception of smell // detection of chemical stimulus involved i…	---	---
TC0600002416.mm.1	Vmn1r36	2.72163	3.35324	3.56194	3.0654	3.03723	3.19517	2.89473	2.60508	3.00313	2.86079	NM_134166	Mus musculus vomeronasal 1 receptor 36 (Vmn1r36), mRNA.	Mm.377165	GO:0019236 // GO:0007186	response to pheromone // G-protein coupled receptor signaling pathway	---	---
TC0900001380.mm.1	LOC100862235	2.72179	2.51737	2.97796	2.807	2.64344	2.49487	2.55509	2.7084	2.66754	2.69924	XR_140963.1	PREDICTED: uncharacterized LOC100862235 (LOC100862235), miscRNA.	---	---	---	---	---
TC1800000953.mm.1	Mkx	2.72182	2.78465	2.74248	2.78043	2.80133	2.82162	2.74034	2.71079	2.70439	2.74904	NM_177595	Mus musculus mohawk homeobox (Mkx), mRNA.	Mm.257186	GO:0000122 // GO:0000122 // GO:0002932 // GO:0006355 // GO:0007275 // GO:0010468 // GO:0010628 // GO:0030199 // GO:0032967 // GO:0035990 // GO:0035992 // GO:0045662 // GO:0045944 // GO:0006366 // GO:0007517	negative regulation of transcription from RNA polymerase II promoter // negative regulation of transcription from RNA polymerase II promoter // tendon sheath development // regulation of transcription, DNA-templated // multicellular organismal development // regulation of gene expression // positive regulation of gene expression // collagen fibril organization // positive regulation of collagen b…	---	---
TC1300002028.mm.1	Gm16248	2.72191	3.04156	3.00775	2.9172	3.02503	3.01287	3.03697	3.06704	2.93465	3.07724	ENSMUST00000124238	predicted gene 16248 [gene_biotype:lincRNA transcript_biotype:lincRNA]	---	---	---	---	---
TC0300001268.mm.1	Arsj	2.72209	2.89407	2.83129	2.94528	2.86636	3.00825	2.83725	2.94917	2.93834	2.8516	NM_173451	Mus musculus arylsulfatase J (Arsj), mRNA.	Mm.317021	GO:0008152	metabolic process	---	---
TC0700002320.mm.1	Zscan4b	2.72226	2.95	2.96391	3.05183	3.01361	3.14317	2.91097	3.00415	3.17624	2.94631	NM_001185173	Mus musculus zinc finger and SCAN domain containing 4B (Zscan4b), mRNA.	Mm.482067	GO:0006357 // GO:0007566 // GO:0006351 // GO:0006355	regulation of transcription from RNA polymerase II promoter // embryo implantation // transcription, DNA-templated // regulation of transcription, DNA-templated	---	---
TC1700000961.mm.1	Gm20098	2.7223	2.61569	2.86898	3.02042	2.67633	2.5817	2.70824	2.63466	2.73901	2.61343	NR_045095	Mus musculus predicted gene, 20098 (Gm20098), long non-coding RNA.	Mm.417731	---	---	---	---
TC0900000736.mm.1	Gm10657	2.72232	2.79155	2.85133	2.77291	2.85512	3.01418	3.03361	2.70052	2.90036	2.95314	ENSMUST00000098676	predicted gene 10657	---	---	---	---	---
TC0200004088.mm.1	Olfr1273-ps	2.72237	2.83154	2.86879	2.8162	3.04082	2.72907	2.5217	2.78731	2.59302	2.71712	NM_146975	Mus musculus olfactory receptor 1273, pseudogene (Olfr1273-ps), mRNA.	Mm.377774	---	---	---	---
TC0100001638.mm.1	Olfr430	2.72241	2.65016	2.89729	2.92636	2.7398	2.57344	2.8277	2.65418	2.73128	2.88671	NM_146718	Mus musculus olfactory receptor 430 (Olfr430), mRNA.	Mm.377649	GO:0007186 // GO:0007608 // GO:0050907 // GO:0007165 // GO:0007186 // GO:0007186 // GO:0007608 // GO:0007608 // GO:0050896 // GO:0050907 // GO:0050911 // GO:0050911	G-protein coupled receptor signaling pathway // sensory perception of smell // detection of chemical stimulus involved in sensory perception // signal transduction // G-protein coupled receptor signaling pathway // G-protein coupled receptor signaling pathway // sensory perception of smell // sensory perception of smell // response to stimulus // detection of chemical stimulus involved in sensory…	---	---
TC0400000176.mm.1	Gm11876	2.72339	2.81695	2.7141	2.59589	2.74189	2.90779	2.63083	2.74882	2.75791	2.58808	ENSMUST00000120002	predicted gene 11876 [gene_biotype:processed_pseudogene transcript_biotype:processed_pseudogene]	---	---	---	---	---
TC0700002461.mm.1	Psg17	2.7235	2.66064	2.82263	2.7533	2.78181	2.74393	2.74776	2.78118	2.79472	2.73168	NM_007677	Mus musculus pregnancy specific glycoprotein 17 (Psg17), mRNA.	Mm.302844	GO:0006955 // GO:0007565 // GO:0007565	immune response // female pregnancy // female pregnancy	---	---
TC1200000496.mm.1	Gm17529	2.72366	2.79316	2.78007	2.61794	2.7722	2.65042	2.79801	2.75401	2.63277	2.50755	XR_105486.1	predicted gene, 17529	---	---	---	---	---
TC0100001547.mm.1	Mir6347	2.72371	2.87865	2.88449	2.80746	2.7623	2.69749	2.70964	2.81544	2.80268	2.73423	ENSMUST00000184939	microRNA 6347 [gene_biotype:miRNA transcript_biotype:miRNA]	---	---	---	---	---
TSUnmapped00000111.mm.1	Mir6347	2.72371	2.87865	2.88449	2.80746	2.7623	2.69749	2.70964	2.81544	2.80268	2.73423	NR_105765	Mus musculus microRNA 6347 (Mir6347), microRNA.	---	---	---	---	---
TC1900001009.mm.1	Gm14965	2.72409	2.61098	2.74888	2.65101	2.67049	2.84455	2.5842	2.66989	2.61738	2.83722	ENSMUST00000124118	predicted gene 14965 [gene_biotype:processed_transcript transcript_biotype:antisense]	---	---	---	---	---
TC1500002081.mm.1	Gm24647	2.7248	2.59022	2.78354	2.88343	2.83884	2.60378	2.73939	2.59391	2.70054	2.79134	ENSMUST00000157112	predicted gene, 24647 [gene_biotype:rRNA transcript_biotype:rRNA]	---	---	---	---	---
TC0100000127.mm.1	Il17a	2.72496	2.82765	2.65141	2.5914	2.73532	2.73149	2.94847	2.76224	2.75758	2.72727	NM_010552	Mus musculus interleukin 17A (Il17a), mRNA.	Mm.5419	GO:0006954 // GO:0007166 // GO:0010940 // GO:0032747 // GO:0045672 // GO:0045944 // GO:0045944 // GO:0050832 // GO:0071347 // GO:0071385 // GO:0072537 // GO:1900017 // GO:1900017 // GO:2000778 // GO:0007166 // GO:0010940 // GO:0032747 // GO:0032747 // GO:0043200 // GO:0045672 // GO:0045672 // GO:0045944 // GO:0045944 // GO:0071385 // GO:0072537 // GO:0072537	inflammatory response // cell surface receptor signaling pathway // positive regulation of necrotic cell death // positive regulation of interleukin-23 production // positive regulation of osteoclast differentiation // positive regulation of transcription from RNA polymerase II promoter // positive regulation of transcription from RNA polymerase II promoter // defense response to fungus // cellul…	---	---
TC0300000244.mm.1	Sox2	2.7252	2.72741	2.72403	2.79801	2.76485	2.66614	2.77559	2.70381	2.69218	2.70982	NM_011443	Mus musculus SRY (sex determining region Y)-box 2 (Sox2), mRNA.	Mm.65396	GO:0000122 // GO:0001649 // GO:0001708 // GO:0001714 // GO:0002052 // GO:0006351 // GO:0006355 // GO:0006355 // GO:0006357 // GO:0006366 // GO:0007050 // GO:0007275 // GO:0007605 // GO:0010033 // GO:0010468 // GO:0019827 // GO:0021879 // GO:0021984 // GO:0021987 // GO:0022409 // GO:0030178 // GO:0030539 // GO:0030858 // GO:0030910 // GO:0032526 // GO:0035019 // GO:0042472 // GO:0043281 // GO:0043…	negative regulation of transcription from RNA polymerase II promoter // osteoblast differentiation // cell fate specification // endodermal cell fate specification // positive regulation of neuroblast proliferation // transcription, DNA-templated // regulation of transcription, DNA-templated // regulation of transcription, DNA-templated // regulation of transcription from RNA polymerase II promot…	---	---
TC1100000944.mm.1	Mir497	2.72521	2.51661	2.7597	2.51055	2.74221	2.66134	2.75174	2.52614	2.55435	2.66912	NR_030444	Mus musculus microRNA 497 (Mir497), microRNA.	---	GO:0070482	response to oxygen levels	---	---
TC0200003895.mm.1	Olfr994	2.72547	3.00076	2.72663	2.94284	2.81035	2.7184	2.63301	2.69667	2.73481	2.78227	NM_146433	Mus musculus olfactory receptor 994 (Olfr994), mRNA.	Mm.271354	GO:0007186 // GO:0007608 // GO:0007165 // GO:0007186 // GO:0007186 // GO:0007608 // GO:0007608 // GO:0050896 // GO:0050911 // GO:0050911	G-protein coupled receptor signaling pathway // sensory perception of smell // signal transduction // G-protein coupled receptor signaling pathway // G-protein coupled receptor signaling pathway // sensory perception of smell // sensory perception of smell // response to stimulus // detection of chemical stimulus involved in sensory perception of smell // detection of chemical stimulus involved i…	---	---
TC0X00001469.mm.1	Gm15111	2.72553	2.63656	2.74418	2.9938	3.02735	2.7015	2.61258	2.73775	2.71407	2.58729	ENSMUST00000122142	predicted gene 15111 [gene_biotype:unprocessed_pseudogene transcript_biotype:unprocessed_pseudogene]	---	---	---	---	---
TC0200003530.mm.1	Gm13521	2.72555	2.77445	2.68298	2.76181	2.76494	2.87428	2.71484	2.70808	2.52401	2.75575	ENSMUST00000118922	predicted gene 13521 [gene_biotype:processed_pseudogene transcript_biotype:processed_pseudogene]	---	---	---	---	---
TC0200003573.mm.1	Ermn	2.72558	2.61073	2.8447	2.62508	2.72487	2.67175	2.66458	2.79361	2.67039	2.63516	NM_029972	Mus musculus ermin, ERM-like protein (Ermn), mRNA.	Mm.91712	GO:0001763 // GO:0007015 // GO:0007015 // GO:0008360 // GO:0008360 // GO:0031344 // GO:0031344 // GO:0007015 // GO:0007015 // GO:0008360 // GO:0008360 // GO:0031344 // GO:0031344	morphogenesis of a branching structure // actin filament organization // actin filament organization // regulation of cell shape // regulation of cell shape // regulation of cell projection organization // regulation of cell projection organization // actin filament organization // actin filament organization // regulation of cell shape // regulation of cell shape // regulation of cell projection…	---	---
TC0700003219.mm.1	Gm25647	2.72594	2.73658	4.33223	4.31685	3.14444	3.15558	2.63722	3.2577	2.56386	2.58889	ENSMUST00000101832	predicted gene, 25647 [gene_biotype:snoRNA transcript_biotype:snoRNA]	---	---	---	---	---
TC0700003218.mm.1	Gm25823	2.72594	2.73658	4.33223	4.31685	3.14444	3.15558	2.63722	3.2577	2.56386	2.58889	ENSMUST00000101995	predicted gene, 25823 [gene_biotype:snoRNA transcript_biotype:snoRNA]	---	---	---	---	---
TC0900001551.mm.1	Gm20396	2.72621	2.64403	2.73454	2.72872	2.61091	2.64974	2.72707	2.69263	2.76032	2.79913	ENSMUST00000173358	predicted gene 20396 [gene_biotype:processed_pseudogene transcript_biotype:processed_pseudogene]	---	---	---	---	---
TC0900002791.mm.1	Tbx18	2.72666	2.64505	2.64505	2.68597	2.57514	2.62251	2.65096	2.70867	2.56231	2.6674	NM_023814	Mus musculus T-box18 (Tbx18), mRNA.	Mm.158789	GO:0000122 // GO:0001756 // GO:0002053 // GO:0003163 // GO:0006351 // GO:0006355 // GO:0007275 // GO:0007605 // GO:0009948 // GO:0016331 // GO:0022409 // GO:0030154 // GO:0048646 // GO:0050679 // GO:0051145 // GO:0060829 // GO:0072189 // GO:0090103 // GO:2000729	negative regulation of transcription from RNA polymerase II promoter // somitogenesis // positive regulation of mesenchymal cell proliferation // sinoatrial node development // transcription, DNA-templated // regulation of transcription, DNA-templated // multicellular organismal development // sensory perception of sound // anterior/posterior axis specification // morphogenesis of embryonic epith…	---	---
TC1100003755.mm.1	Gm12347	2.72667	2.61838	2.59957	2.6392	2.71504	2.73365	2.60382	2.79632	2.79012	2.62372	ENSMUST00000127883	predicted gene 12347 [gene_biotype:lincRNA transcript_biotype:lincRNA]	---	---	---	---	---
TC0400001496.mm.1	Hmgb4os	2.72697	2.70028	2.80895	2.79466	2.71983	2.75097	2.67798	2.82461	2.69069	2.66706	ENSMUST00000131581	high-mobility group box 4, opposite strand [gene_biotype:antisense transcript_biotype:antisense]	---	---	---	---	---
TC1200001086.mm.1	Gm3191	2.72703	2.88705	2.84668	2.78792	2.95065	2.84978	2.90834	2.74756	2.80077	2.81386	ENSMUST00000167139	predicted gene 3191 [gene_biotype:processed_pseudogene transcript_biotype:processed_pseudogene]	---	---	---	---	---
TC0X00001330.mm.1	Gm14991	2.72705	2.78206	2.74214	2.85495	2.73643	2.81276	2.8838	2.62346	2.84154	2.88073	ENSMUST00000119913	predicted gene 14991 [gene_biotype:unprocessed_pseudogene transcript_biotype:unprocessed_pseudogene]	---	---	---	---	---
TC0200003735.mm.1	Rapgef4os2	2.72709	2.71222	2.71622	2.69624	2.77971	2.78579	2.60987	2.567	2.62652	2.63958	ENSMUST00000128165	Rap guanine nucleotide exchange factor (GEF) 4, opposite strand 2 [gene_biotype:antisense transcript_biotype:antisense]	---	---	---	---	---
TC1000001954.mm.1	n-R5s76	2.7271	2.62697	2.78572	2.80363	2.93714	2.71662	2.71582	2.77397	2.6193	2.67762	ENSMUST00000122700	nuclear encoded rRNA 5S 76 [gene_biotype:rRNA transcript_biotype:rRNA]	---	---	---	---	---
TC0800001536.mm.1	Gm9901	2.72717	2.58289	2.41345	2.65003	2.69903	2.6767	2.62547	2.62167	2.60393	2.72069	ENSMUST00000065554	predicted gene 9901	---	---	---	---	---
TC0X00003061.mm.1	Gm24380	2.7272	2.517	2.64196	2.77326	2.80454	3.00979	2.67786	2.82136	2.72841	2.66468	ENSMUST00000122696	predicted gene, 24380	---	---	---	---	---
TC1800000360.mm.1	Pcdhb6	2.72781	3.01682	2.96654	3.07201	2.92325	2.97047	2.83669	3.09369	2.98424	2.73751	NM_053131	Mus musculus protocadherin beta 6 (Pcdhb6), mRNA.	Mm.450193	GO:0007155 // GO:0007156	cell adhesion // homophilic cell adhesion via plasma membrane adhesion molecules	---	---
TC1100002759.mm.1	Il3	2.72796	2.85106	2.68458	2.89808	2.67518	2.80355	2.7879	2.70018	2.87264	2.77698	NM_010556	Mus musculus interleukin 3 (Il3), mRNA.	Mm.983	GO:0001558 // GO:0001666 // GO:0001934 // GO:0002763 // GO:0006110 // GO:0006955 // GO:0008284 // GO:0008284 // GO:0008284 // GO:0009725 // GO:0010468 // GO:0010507 // GO:0019221 // GO:0030097 // GO:0033026 // GO:0033028 // GO:0035304 // GO:0042976 // GO:0043066 // GO:0046330 // GO:0046330 // GO:0050731 // GO:0070668 // GO:0097192	regulation of cell growth // response to hypoxia // positive regulation of protein phosphorylation // positive regulation of myeloid leukocyte differentiation // regulation of glycolytic process // immune response // positive regulation of cell proliferation // positive regulation of cell proliferation // positive regulation of cell proliferation // response to hormone // regulation of gene expre…	---	---
TC0800001709.mm.1	Gm15875	2.72804	2.77016	2.81893	2.63689	2.70872	2.81886	2.73764	2.75098	2.71592	2.7998	ENSMUST00000152264	predicted gene 15875 [gene_biotype:antisense transcript_biotype:antisense]	---	---	---	---	---
TC1200001970.mm.1	Gm25225	2.72805	2.87546	2.83628	2.65511	2.52837	2.76733	2.80791	2.80615	2.84116	2.69946	ENSMUST00000158197	predicted gene, 25225 [gene_biotype:snRNA transcript_biotype:snRNA]	---	---	---	---	---
TC0200002194.mm.1	Gm14120	2.72893	2.5345	2.83589	2.97715	2.69892	3.05755	2.60888	2.81654	2.80782	2.93554	ENSMUST00000129067	predicted gene 14120 [gene_biotype:lincRNA transcript_biotype:lincRNA]	---	---	---	---	---
TC1100003202.mm.1	Gm16032	2.72918	2.80664	2.95325	2.59364	2.77593	2.82504	2.97257	2.82105	2.83593	3.06	ENSMUST00000118534	predicted gene 16032 [gene_biotype:processed_pseudogene transcript_biotype:processed_pseudogene]	---	---	---	---	---
TC0200000373.mm.1	Il1f8	2.72991	2.80448	2.75831	2.74728	2.80796	2.51205	2.82955	2.87982	2.84302	2.82958	NM_027163	Mus musculus interleukin 1 family, member 8 (Il1f8), mRNA.	Mm.45901	GO:0001819 // GO:0002376 // GO:0002437 // GO:0006954 // GO:0019221 // GO:0032755 // GO:0045087 // GO:0045582 // GO:0006955 // GO:0019221	positive regulation of cytokine production // immune system process // inflammatory response to antigenic stimulus // inflammatory response // cytokine-mediated signaling pathway // positive regulation of interleukin-6 production // innate immune response // positive regulation of T cell differentiation // immune response // cytokine-mediated signaling pathway	---	---
TC1700002699.mm.1	Kcnk12	2.72995	2.51195	2.60318	2.5459	2.71441	2.55426	2.70171	2.60987	2.58759	2.52264	NM_199251	Mus musculus potassium channel, subfamily K, member 12 (Kcnk12), mRNA.	Mm.312046	GO:0030322 // GO:0071805 // GO:0006810 // GO:0006811 // GO:0030322 // GO:0071805 // GO:0071805	stabilization of membrane potential // potassium ion transmembrane transport // transport // ion transport // stabilization of membrane potential // potassium ion transmembrane transport // potassium ion transmembrane transport	---	---
TC0500000408.mm.1	Mir7689	2.73006	2.85122	2.81984	2.88133	2.75453	2.92678	2.90025	2.81093	2.8595	2.89737	ENSMUST00000184943	microRNA 7689 [gene_biotype:miRNA transcript_biotype:miRNA]	---	---	---	---	---
TSUnmapped00000114.mm.1	Mir7689	2.73006	2.85122	2.81984	2.88133	2.75453	2.92678	2.90025	2.81093	2.8595	2.89737	NR_106162	Mus musculus microRNA 7689 (Mir7689), microRNA.	---	---	---	---	---
TC0300000084.mm.1	Gm25981	2.73008	2.76932	2.70935	2.89721	2.53968	2.94611	2.91543	2.68416	3.01508	2.87857	ENSMUST00000157921	predicted gene, 25981	---	---	---	---	---
TC1500001312.mm.1	Mir3964	2.7302	2.86731	2.8767	2.93156	3.09818	3.08667	3.07448	2.84989	3.18483	3.11657	NR_039542.1	microRNA 3964	---	---	---	---	---
TC0800003243.mm.1	Apela	2.73058	2.64313	2.6905	2.73573	2.46758	2.68271	2.64352	2.73677	2.56789	2.65462	NR_040692	apelin receptor early endogenous ligand (Apela), long non-coding RNA.	---	---	---	---	---
TC0200000513.mm.1	Mir219b	2.73064	2.60264	2.43931	2.65582	2.68584	2.61004	2.76089	2.76979	2.77225	2.46839	NR_106110	Mus musculus microRNA 219b (Mir219b), microRNA.	---	---	---	---	---
TC0400000504.mm.1	Foxe1	2.73067	2.76534	2.7108	2.78274	2.85375	2.70464	2.84456	2.80088	2.73306	2.58745	NM_183298	Mus musculus forkhead box E1 (Foxe1), mRNA.	Mm.354634	GO:0000122 // GO:0006351 // GO:0006355 // GO:0006357 // GO:0006590 // GO:0016477 // GO:0030154 // GO:0030878 // GO:0030878 // GO:0031069 // GO:0045893 // GO:0048562 // GO:0060022 // GO:0060023 // GO:0000122 // GO:0000122 // GO:0006357 // GO:0006366 // GO:0030154 // GO:0030878 // GO:0030878 // GO:0045893 // GO:0045893 // GO:0048538 // GO:0060022 // GO:0060022 // GO:0060023 // GO:0060023 // GO:0060…	negative regulation of transcription from RNA polymerase II promoter // transcription, DNA-templated // regulation of transcription, DNA-templated // regulation of transcription from RNA polymerase II promoter // thyroid hormone generation // cell migration // cell differentiation // thyroid gland development // thyroid gland development // hair follicle morphogenesis // positive regulation of tr…	---	---
TC0700003674.mm.1	Vmn2r-ps72	2.73072	3.01549	2.95786	2.89737	2.82128	2.74263	2.84865	2.93594	2.66452	2.95786	OTTMUST00000097577	vomeronasal 2, receptor, pseudogene 72[gene_biotype:unprocessed_pseudogene transcript_biotype:unprocessed_pseudogene]	---	---	---	---	---
TC1300000300.mm.1	Gm11356	2.73081	2.7091	2.74371	3.01788	2.74035	2.62774	2.76984	2.70458	2.79574	2.69937	ENSMUST00000118974	predicted gene 11356 [gene_biotype:processed_pseudogene transcript_biotype:processed_pseudogene]	---	---	---	---	---
TC0600000482.mm.1	Olfr13	2.73083	2.67996	2.76643	2.7432	2.66595	2.8086	2.64068	2.91949	2.76014	2.72417	NM_146652	Mus musculus olfactory receptor 13 (Olfr13), mRNA.	Mm.250444	GO:0007165 // GO:0007186 // GO:0007608 // GO:0050896 // GO:0007186 // GO:0007186 // GO:0007608 // GO:0007608 // GO:0050911 // GO:0050911	signal transduction // G-protein coupled receptor signaling pathway // sensory perception of smell // response to stimulus // G-protein coupled receptor signaling pathway // G-protein coupled receptor signaling pathway // sensory perception of smell // sensory perception of smell // detection of chemical stimulus involved in sensory perception of smell // detection of chemical stimulus involved i…	GenMAPP	GPCRDB_Other
TC0100000143.mm.1	Khdc1b	2.73121	2.83341	2.89294	2.77117	2.69971	3.19556	2.96901	3.01125	2.62072	2.76113	NM_001113187	Mus musculus KH domain containing 1B (Khdc1b), mRNA.	Mm.326336	GO:0006919	activation of cysteine-type endopeptidase activity involved in apoptotic process	---	---
TC0900001500.mm.1	Gm22492	2.73139	2.68656	2.7929	2.97285	2.77736	2.80175	2.94584	2.98199	2.77631	2.86863	ENSMUST00000157192	predicted gene, 22492	---	---	---	---	---
TC1400000079.mm.1	LOC100861833	2.73173	2.90956	2.76498	2.85647	2.90998	2.67863	2.76032	2.82114	2.89598	2.85266	XR_141201.1	PREDICTED: uncharacterized LOC100861833 (LOC100861833), miscRNA.	---	---	---	---	---
TC0600000871.mm.1	Lrrtm1	2.73186	2.88414	2.78153	2.76594	2.76655	2.75677	2.76616	2.71173	2.76471	2.74733	NM_028880	Mus musculus leucine rich repeat transmembrane neuronal 1 (Lrrtm1), mRNA.	Mm.292568	GO:0002091 // GO:0007626 // GO:0035418 // GO:0035640 // GO:0050808 // GO:0050808 // GO:0050808 // GO:0051965 // GO:0060291 // GO:0050808 // GO:0050808	negative regulation of receptor internalization // locomotory behavior // protein localization to synapse // exploration behavior // synapse organization // synapse organization // synapse organization // positive regulation of synapse assembly // long-term synaptic potentiation // synapse organization // synapse organization	---	---
TC1000000183.mm.1	Slc2a12	2.73223	2.71857	2.73158	2.75855	2.75076	2.77682	2.75839	2.81529	2.76209	2.81384	NM_178934	Mus musculus solute carrier family 2 (facilitated glucose transporter), member 12 (Slc2a12), mRNA.	Mm.473705	GO:0006810 // GO:0008643 // GO:0015758 // GO:0035428 // GO:0046323 // GO:0055085 // GO:0015992 // GO:1904659	transport // carbohydrate transport // glucose transport // hexose transmembrane transport // glucose import // transmembrane transport // proton transport // glucose transmembrane transport	---	---
TC0200002655.mm.1	Gm14640	2.73287	2.53486	2.88946	2.57624	2.70135	2.97126	2.93147	2.86037	2.57854	2.62252	ENSMUST00000145800	predicted gene 14640 [gene_biotype:lincRNA transcript_biotype:lincRNA]	---	---	---	---	---
TC0800000087.mm.1	Gm15418	2.73328	2.66534	2.74794	2.7553	2.75545	2.69006	2.80678	2.85231	2.75406	2.72133	ENSMUST00000151014	predicted gene 15418 [gene_biotype:antisense transcript_biotype:antisense]	---	---	---	---	---
TC0600000868.mm.1	Gm26179	2.73379	2.83724	2.92991	3.19909	2.85121	3.09448	2.79213	3.09986	2.84781	2.97315	ENSMUST00000177723	predicted gene, 26179 [gene_biotype:snoRNA transcript_biotype:snoRNA]	---	---	---	---	---
TC1500002283.mm.1	LOC100862030	2.73379	2.71158	2.66591	2.64896	2.57015	2.82412	2.7037	2.35971	2.4807	2.46684	XR_141267.1	PREDICTED: uncharacterized LOC100862030 (LOC100862030), miscRNA.	---	---	---	---	---
TC0200001606.mm.1	Gm13900	2.73385	2.73195	2.67751	2.80665	2.57897	2.70377	2.75504	2.61748	2.65823	2.7713	ENSMUST00000119402	predicted gene 13900 [gene_biotype:processed_pseudogene transcript_biotype:processed_pseudogene]	---	---	---	---	---
TC1300001601.mm.1	Vmn1r-ps113	2.73387	2.74947	3.12859	3.11889	2.83894	2.82168	2.85472	2.89252	3.01527	2.67473	OTTMUST00000001093	vomeronasal 1 receptor, pseudogene 113[gene_biotype:unprocessed_pseudogene transcript_biotype:unprocessed_pseudogene]	---	---	---	---	---
TC0100002165.mm.1	Gm25096	2.73389	2.71717	2.88175	2.6986	2.79111	2.7472	2.92839	2.76612	2.65511	2.58165	ENSMUST00000104043	predicted gene, 25096 [gene_biotype:snoRNA transcript_biotype:snoRNA]	---	---	---	---	---
TC0700003879.mm.1	Olfr589	2.73439	2.81628	2.77856	3.07274	2.88989	2.97733	2.83572	2.75373	2.89231	2.88697	NM_147052	Mus musculus olfactory receptor 589 (Olfr589), mRNA.	Mm.377811	GO:0007165 // GO:0007186 // GO:0007608 // GO:0050911 // GO:0007165 // GO:0007165 // GO:0007186 // GO:0007186 // GO:0007608 // GO:0007608 // GO:0050896 // GO:0050911	signal transduction // G-protein coupled receptor signaling pathway // sensory perception of smell // detection of chemical stimulus involved in sensory perception of smell // signal transduction // signal transduction // G-protein coupled receptor signaling pathway // G-protein coupled receptor signaling pathway // sensory perception of smell // sensory perception of smell // response to stimulu…	---	---
TC1100002587.mm.1	Gm12162	2.73444	2.74172	3.0101	3.32048	3.12091	2.98195	2.93854	3.04489	3.11266	3.01118	ENSMUST00000129432	predicted gene 12162 [gene_biotype:lincRNA transcript_biotype:lincRNA]	---	---	---	---	---
TC0700002455.mm.1	Psg27	2.73464	2.73052	2.77328	2.65117	2.68776	2.64505	2.77355	2.88388	2.8156	2.85136	NM_001037168	Mus musculus pregnancy-specific glycoprotein 27 (Psg27), mRNA.	Mm.440302	GO:0007565 // GO:0008150	female pregnancy // biological_process	---	---
TC1400001820.mm.1	Gm17166	2.7347	2.79202	3.04389	3.14072	3.01424	2.84664	3.03981	2.7462	2.92289	2.86957	ENSMUST00000172006	predicted gene 17166 [gene_biotype:unprocessed_pseudogene transcript_biotype:unprocessed_pseudogene]	---	---	---	---	---
TC0100001701.mm.1	Gm10518	2.73534	2.53435	2.78141	2.77685	2.73636	2.77731	2.86484	2.81317	2.58826	2.74935	ENSMUST00000097454	predicted gene 10518 [gene_biotype:protein_coding transcript_biotype:protein_coding]	---	GO:0008150	biological_process	---	---
TC1000002287.mm.1	Gm10118	2.73554	2.5855	2.59597	2.45771	2.64244	2.94195	2.64141	2.73877	2.7582	2.67837	XR_141008.1	predicted gene 10118	---	---	---	---	---
TC1300002081.mm.1	Gm24716	2.73578	2.55615	2.70667	2.66059	2.78017	2.87997	2.8232	2.83273	2.6346	2.82651	ENSMUST00000157524	predicted gene, 24716 [gene_biotype:snRNA transcript_biotype:snRNA]	---	---	---	---	---
TSUnmapped00000057.mm.1	Defa1	2.73591	3.03926	3.08493	2.94311	2.76637	2.87412	3.24815	3.18667	2.82259	2.73869	NM_010031	Mus musculus defensin, alpha 1 (Defa1), mRNA.	Mm.425522	GO:0006952 // GO:0042493 // GO:0042742 // GO:0050829 // GO:0050830 // GO:0071222 // GO:0042742	defense response // response to drug // defense response to bacterium // defense response to Gram-negative bacterium // defense response to Gram-positive bacterium // cellular response to lipopolysaccharide // defense response to bacterium	---	---
TC1100000498.mm.1	Olfr1394	2.73608	3.0413	2.98888	2.79601	2.88476	2.85326	2.87723	2.82142	2.89706	2.87592	NM_146276	Mus musculus olfactory receptor 1394 (Olfr1394), mRNA.	Mm.377407	GO:0007186 // GO:0007608 // GO:0007165 // GO:0007186 // GO:0007186 // GO:0007608 // GO:0007608 // GO:0050896 // GO:0050911 // GO:0050911	G-protein coupled receptor signaling pathway // sensory perception of smell // signal transduction // G-protein coupled receptor signaling pathway // G-protein coupled receptor signaling pathway // sensory perception of smell // sensory perception of smell // response to stimulus // detection of chemical stimulus involved in sensory perception of smell // detection of chemical stimulus involved i…	---	---
TC1200001558.mm.1	Gm9866	2.73624	2.72943	2.77608	2.78765	2.72321	2.80386	2.76003	2.72874	2.75743	2.6902	NR_045868	Mus musculus predicted gene 9866 (Gm9866), transcript variant 1, long non-coding RNA.	Mm.423496	GO:0008150	biological_process	---	---
TC0900000657.mm.1	Gm25980	2.73658	2.68499	2.75657	2.75442	3.0033	2.61205	3.00701	2.97299	2.87932	2.76901	ENSMUST00000157176	predicted gene, 25980	---	---	---	---	---
TC0200003389.mm.1	Olfr358	2.73686	2.70756	2.5235	2.72848	2.58566	2.70208	2.61671	2.70217	2.60127	3.07555	NM_207235	Mus musculus olfactory receptor 358 (Olfr358), mRNA.	Mm.377242	GO:0007186 // GO:0007608 // GO:0007165 // GO:0007186 // GO:0007186 // GO:0007608 // GO:0007608 // GO:0050896 // GO:0050911 // GO:0050911	G-protein coupled receptor signaling pathway // sensory perception of smell // signal transduction // G-protein coupled receptor signaling pathway // G-protein coupled receptor signaling pathway // sensory perception of smell // sensory perception of smell // response to stimulus // detection of chemical stimulus involved in sensory perception of smell // detection of chemical stimulus involved i…	---	---
TC0X00000587.mm.1	Ctag2	2.73691	2.87015	2.80373	2.82814	2.78047	2.75051	2.77364	2.79057	2.86345	2.63323	NM_027302	Mus musculus cancer/testis antigen 2 (Ctag2), mRNA.	Mm.45791	GO:0008150	biological_process	---	---
TC1100002949.mm.1	Zfp286it	2.73722	2.53548	2.61553	2.82338	2.51586	2.47398	2.58469	2.73378	2.56538	2.85923	ENSMUST00000138105	zinc finger protein 286, intronic transcript [gene_biotype:antisense transcript_biotype:antisense]	---	---	---	---	---
TC0700003965.mm.1	Olfr675	2.73753	2.87042	3.08405	2.84242	2.78422	2.88772	2.79991	3.0383	3.13755	2.65196	NM_001011848	Mus musculus olfactory receptor 675 (Olfr675), mRNA.	Mm.377358	GO:0007165 // GO:0007186 // GO:0007608 // GO:0050911 // GO:0007165 // GO:0007165 // GO:0007186 // GO:0007186 // GO:0007608 // GO:0007608 // GO:0050896 // GO:0050911	signal transduction // G-protein coupled receptor signaling pathway // sensory perception of smell // detection of chemical stimulus involved in sensory perception of smell // signal transduction // signal transduction // G-protein coupled receptor signaling pathway // G-protein coupled receptor signaling pathway // sensory perception of smell // sensory perception of smell // response to stimulu…	---	---
TC0400004028.mm.1	Gm15969	2.73759	2.48408	2.50532	2.68151	2.58396	2.37408	2.64331	2.55731	2.4978	2.67008	ENSMUST00000151967	predicted gene 15969 [gene_biotype:antisense transcript_biotype:antisense]	---	---	---	---	---
TC0600001202.mm.1	Gm17055	2.73771	2.77436	2.95313	2.59725	2.80429	2.77799	2.75535	2.69931	2.6502	2.79505	ENSMUST00000166951	predicted gene 17055 [gene_biotype:processed_transcript transcript_biotype:lincRNA]	---	---	---	---	---
TC1900001153.mm.1	Olfr1426	2.73775	2.85876	2.97991	2.88339	2.89231	2.70453	2.76905	2.94849	2.97885	2.93034	NM_146809	Mus musculus olfactory receptor 1426 (Olfr1426), mRNA.	Mm.223232	GO:0007186 // GO:0007608 // GO:0050907 // GO:0007165 // GO:0007186 // GO:0007186 // GO:0007608 // GO:0007608 // GO:0050896 // GO:0050907 // GO:0050911 // GO:0050911	G-protein coupled receptor signaling pathway // sensory perception of smell // detection of chemical stimulus involved in sensory perception // signal transduction // G-protein coupled receptor signaling pathway // G-protein coupled receptor signaling pathway // sensory perception of smell // sensory perception of smell // response to stimulus // detection of chemical stimulus involved in sensory…	---	---
TC0600003546.mm.1	Igkv4-92	2.73798	2.86063	2.75908	2.97386	2.87176	2.91424	2.84841	2.83588	3.02983	2.96496	NCBI_Gene:384410:presumedTranscript_1	immunoglobulin kappa variable 4-92	---	---	---	---	---
TC0X00000472.mm.1	Fam122c	2.73861	2.70303	2.77443	2.73256	2.85581	2.76157	2.79191	2.76364	2.93118	2.81427	NM_028671	Mus musculus family with sequence similarity 122, member C (Fam122c), mRNA.	Mm.84527	GO:0008150	biological_process	---	---
TC1000001994.mm.1	Fam26f	2.73876	2.73377	2.81274	3.17653	2.69546	2.84188	2.80754	2.75077	2.84229	2.81984	NM_175449	Mus musculus family with sequence similarity 26, member F (Fam26f), mRNA.	Mm.34479	GO:0006810 // GO:0006811 // GO:0034220 // GO:0034220 // GO:0098655	transport // ion transport // ion transmembrane transport // ion transmembrane transport // cation transmembrane transport	---	---
TC1000000187.mm.1	Gm10824	2.7389	2.76222	2.65158	2.75086	2.81117	2.73091	2.62812	2.58239	2.82414	2.66647	XR_140973.1	PREDICTED: predicted gene 10824 (Gm10824), miscRNA.	---	---	---	---	---
TC1800000785.mm.1	Gm9925	2.73896	2.89781	2.84303	2.78297	2.80748	2.95305	2.78397	2.84936	2.69818	2.69878	ENSMUST00000066583	predicted gene 9925 [gene_biotype:protein_coding transcript_biotype:protein_coding]	---	GO:0008150	biological_process	---	---
TC0900001429.mm.1	Ucn2	2.73902	3.01559	2.76255	2.75692	2.83115	2.73088	2.76668	2.97908	2.73294	2.89136	NM_145077	Mus musculus urocortin 2 (Ucn2), mRNA.	Mm.388865	GO:0006171 // GO:0006950 // GO:0007189 // GO:0007586 // GO:0008283 // GO:0010629 // GO:0031669 // GO:0033685 // GO:0046882 // GO:0006171 // GO:0007189 // GO:0008283 // GO:0010629 // GO:0031669 // GO:0033685 // GO:0035902 // GO:0046882 // GO:0071385 // GO:0071456	cAMP biosynthetic process // response to stress // adenylate cyclase-activating G-protein coupled receptor signaling pathway // digestion // cell proliferation // negative regulation of gene expression // cellular response to nutrient levels // negative regulation of luteinizing hormone secretion // negative regulation of follicle-stimulating hormone secretion // cAMP biosynthetic process // aden…	---	---
TC0200001590.mm.1	n-R5s201	2.73903	2.98483	2.95464	2.99561	2.72367	2.87969	2.76722	2.75552	2.85251	2.64997	ENSMUST00000122622	nuclear encoded rRNA 5S 201 [gene_biotype:rRNA transcript_biotype:rRNA]	---	---	---	---	---
TC1100002411.mm.1	Gm12084	2.74023	2.74106	2.63115	2.49264	2.61593	2.60867	2.65352	2.4551	2.38112	2.58887	ENSMUST00000117912	predicted gene 12084	---	---	---	---	---
TC0400001377.mm.1	Gm12893	2.74062	2.65556	2.85749	2.77077	2.82433	2.77046	2.92725	2.64665	2.91949	2.81172	ENSMUST00000121732	predicted gene 12893 [gene_biotype:unprocessed_pseudogene transcript_biotype:unprocessed_pseudogene]	---	---	---	---	---
TC0200002709.mm.1	Zfp831	2.74085	2.73374	2.67963	2.66376	2.69547	2.66296	2.66077	2.87983	2.74659	2.7959	NM_001099328	Mus musculus zinc finger protein 831 (Zfp831), mRNA.	Mm.48711	GO:0006355 // GO:0006366 // GO:0007165 // GO:0007275 // GO:0006355 // GO:0006366 // GO:0007165 // GO:0007275	regulation of transcription, DNA-templated // transcription from RNA polymerase II promoter // signal transduction // multicellular organismal development // regulation of transcription, DNA-templated // transcription from RNA polymerase II promoter // signal transduction // multicellular organismal development	---	---
TC1100003672.mm.1	Neurod2	2.74091	2.75715	2.83285	2.61973	2.70817	2.78409	2.8462	2.8613	2.71732	2.96706	NM_010895	Mus musculus neurogenic differentiation 2 (Neurod2), mRNA.	Mm.4814	GO:0001662 // GO:0006351 // GO:0006355 // GO:0007275 // GO:0007399 // GO:0008306 // GO:0016567 // GO:0021695 // GO:0030154 // GO:0031915 // GO:0045666 // GO:0045944 // GO:0048666 // GO:0050850 // GO:0051091 // GO:0071257 // GO:0071277 // GO:0090129 // GO:2000297 // GO:0006366 // GO:0045664 // GO:0090128 // GO:1903507	behavioral fear response // transcription, DNA-templated // regulation of transcription, DNA-templated // multicellular organismal development // nervous system development // associative learning // protein ubiquitination // cerebellar cortex development // cell differentiation // positive regulation of synaptic plasticity // positive regulation of neuron differentiation // positive regulation o…	---	---
TC0700002583.mm.1	Vmn1r-ps84	2.741	3.20095	3.41313	3.04311	2.87198	3.19797	3.03523	3.44411	2.99495	3.42712	OTTMUST00000097917	vomeronasal 1 receptor, pseudogene 84[gene_biotype:unprocessed_pseudogene transcript_biotype:unprocessed_pseudogene]	---	---	---	---	---
TC0200003905.mm.1	Olfr1016	2.74104	2.704	2.74508	2.64613	2.69648	2.71201	2.86065	2.77654	2.49567	2.64124	NM_001011758	Mus musculus olfactory receptor 1016 (Olfr1016), mRNA.	Mm.377300	GO:0007166 // GO:0007186 // GO:0007608 // GO:0007165 // GO:0007166 // GO:0007186 // GO:0007186 // GO:0007608 // GO:0007608 // GO:0050896 // GO:0050911 // GO:0050911	cell surface receptor signaling pathway // G-protein coupled receptor signaling pathway // sensory perception of smell // signal transduction // cell surface receptor signaling pathway // G-protein coupled receptor signaling pathway // G-protein coupled receptor signaling pathway // sensory perception of smell // sensory perception of smell // response to stimulus // detection of chemical stimulu…	---	---
TC0500002782.mm.1	BC080696	2.74114	3.31555	3.0784	3.12892	2.87713	2.85615	3.00382	2.98187	3.036	3.07417	uc008yem.1	Mus musculus cDNA sequence BC061212, mRNA (cDNA clone IMAGE:30459488).	---	---	---	---	---
TC5_JH584296_random00000001.mm.1	BC080696	2.74114	3.31555	3.0784	3.12892	2.87713	2.85615	3.00382	2.98187	3.036	3.07417	uc029vsv.1	Mus musculus cDNA sequence BC061212, mRNA (cDNA clone IMAGE:30459488).	---	---	---	---	---
TC1600000260.mm.1	Gm25762	2.74117	3.12457	3.18787	3.10156	2.80487	3.64969	2.99771	3.0444	3.11044	3.02517	ENSMUST00000103984	predicted gene, 25762 [gene_biotype:snoRNA transcript_biotype:snoRNA]	---	---	---	---	---
TC0Y00000196.mm.1	Gm21913	2.74157	2.77063	2.79344	2.78703	2.7443	2.931	2.84785	2.94725	2.7111	2.85943	ENSMUST00000179880	predicted gene, 21913 [gene_biotype:protein_coding transcript_biotype:protein_coding]	---	---	---	---	---
TC0600001805.mm.1	Pon1	2.74211	2.69421	2.78993	2.78538	2.65841	2.79079	2.66463	2.75671	2.82683	2.75499	NM_011134	Mus musculus paraoxonase 1 (Pon1), mRNA.	Mm.237657	GO:0008015 // GO:0008203 // GO:0008203 // GO:0009636 // GO:0010875 // GO:0016311 // GO:0019439 // GO:0032411 // GO:0046395 // GO:0046434 // GO:0046470 // GO:0051099 // GO:1902617 // GO:0006629 // GO:0010875 // GO:0010875 // GO:0016311 // GO:0019439 // GO:0019439 // GO:0031667 // GO:0032411 // GO:0032411 // GO:0046395 // GO:0046395 // GO:0046434 // GO:0046434 // GO:0046470 // GO:0046470 // GO:0051…	blood circulation // cholesterol metabolic process // cholesterol metabolic process // response to toxic substance // positive regulation of cholesterol efflux // dephosphorylation // aromatic compound catabolic process // positive regulation of transporter activity // carboxylic acid catabolic process // organophosphate catabolic process // phosphatidylcholine metabolic process // positive regul…	---	---
TC1700000001.mm.1	Gm16569	2.74234	2.70024	3.09963	2.88418	3.07563	2.78831	3.02361	2.7866	2.64563	2.79486	ENSMUST00000160526	predicted gene 16569 [gene_biotype:unprocessed_pseudogene transcript_biotype:unprocessed_pseudogene]	---	---	---	---	---
TC1700002291.mm.1	Gm324	2.74259	2.7084	2.85809	2.88083	2.75881	2.52881	2.61618	2.63498	2.9545	2.75154	XM_140045.5	PREDICTED: predicted gene 324 (Gm324), mRNA.	---	---	---	---	---
TC0700002311.mm.1	Zik1	2.74309	2.59883	2.62197	2.7317	2.61369	2.71262	2.62385	2.58092	2.67225	2.61907	NM_009577	Mus musculus zinc finger protein interacting with K protein 1 (Zik1), mRNA.	Mm.49441	GO:0006351 // GO:0006355 // GO:0006355 // GO:0006355	transcription, DNA-templated // regulation of transcription, DNA-templated // regulation of transcription, DNA-templated // regulation of transcription, DNA-templated	---	---
TC1000001039.mm.1	Ascl4	2.74314	2.77046	2.6808	2.83383	2.68493	2.66944	2.74946	2.67283	2.71271	2.62931	NM_001163614	Mus musculus achaete-scute complex homolog 4 (Drosophila) (Ascl4), mRNA.	Mm.483654	GO:0008150	biological_process	---	---
TC1300002091.mm.1	Mir874	2.74317	2.60274	2.88169	2.5778	2.68922	2.76958	2.65963	2.7566	2.75341	2.69978	NR_030544	Mus musculus microRNA 874 (Mir874), microRNA.	---	---	---	---	---
TC0500002539.mm.1	Kctd8	2.74326	2.7419	2.76607	2.64378	2.64464	2.60986	2.62756	2.64349	2.68737	2.68761	NM_175519	Mus musculus potassium channel tetramerisation domain containing 8 (Kctd8), mRNA.	Mm.234821	GO:0008277 // GO:0051260	regulation of G-protein coupled receptor protein signaling pathway // protein homooligomerization	---	---
TC1000000196.mm.1	Taar3	2.74342	3.04795	3.22157	3.17644	2.92888	2.84151	3.00924	2.95811	2.78924	2.84463	NM_001008429	Mus musculus trace amine-associated receptor 3 (Taar3), mRNA.	Mm.379737	GO:0007165 // GO:0007186 // GO:0007606 // GO:0010579 // GO:0007186 // GO:0010579	signal transduction // G-protein coupled receptor signaling pathway // sensory perception of chemical stimulus // positive regulation of adenylate cyclase activity involved in G-protein coupled receptor signaling pathway // G-protein coupled receptor signaling pathway // positive regulation of adenylate cyclase activity involved in G-protein coupled receptor signaling pathway	---	---
TC0X00002390.mm.1	Gm14722	2.74399	2.7565	2.77702	2.8676	2.74702	2.81055	2.87388	2.89372	2.79404	2.78542	ENSMUST00000118943	predicted gene 14722 [gene_biotype:processed_pseudogene transcript_biotype:processed_pseudogene]	---	---	---	---	---
TC1100000256.mm.1	Gm12066	2.74465	2.67774	2.4561	2.566	2.56159	2.64802	2.62552	2.60197	2.4828	2.45014	ENSMUST00000123592	predicted gene 12066 [gene_biotype:lincRNA transcript_biotype:lincRNA]	---	---	---	---	---
TC0700004128.mm.1	Pth	2.74596	3.00421	2.98666	3.13433	3.04128	3.03288	2.97615	3.23737	2.84126	2.79741	NM_020623	Mus musculus parathyroid hormone (Pth), mRNA.	Mm.284168	GO:0000122 // GO:0001501 // GO:0006874 // GO:0006874 // GO:0007189 // GO:0007266 // GO:0007267 // GO:0009967 // GO:0010468 // GO:0010468 // GO:0030501 // GO:0030819 // GO:0030819 // GO:0034645 // GO:0045453 // GO:0045725 // GO:0045778 // GO:0045944 // GO:0045944 // GO:0046326 // GO:0048873 // GO:0071864 // GO:0071866 // GO:0090290 // GO:0000122 // GO:0000122 // GO:0001501 // GO:0006874 // GO:0006…	negative regulation of transcription from RNA polymerase II promoter // skeletal system development // cellular calcium ion homeostasis // cellular calcium ion homeostasis // adenylate cyclase-activating G-protein coupled receptor signaling pathway // Rho protein signal transduction // cell-cell signaling // positive regulation of signal transduction // regulation of gene expression // regulation…	---	---
TC0200003681.mm.1	Gm13627	2.746	2.70916	2.53074	3.13214	2.4652	2.46752	2.77088	2.78232	2.54616	2.73387	ENSMUST00000119700	predicted gene 13627 [gene_biotype:processed_pseudogene transcript_biotype:processed_pseudogene]	---	---	---	---	---
TC0900001330.mm.1	Gm24631	2.74609	3.04183	2.96826	3.10001	3.2147	3.15126	3.42408	2.84656	2.97179	3.38426	ENSMUST00000122765	predicted gene, 24631 [gene_biotype:snRNA transcript_biotype:snRNA]	---	---	---	---	---
TC0100000179.mm.1	Gm24064	2.74617	2.61948	2.9164	2.83842	2.71534	2.77247	2.58934	2.59397	2.68681	2.62008	ENSMUST00000157486	predicted gene, 24064 [gene_biotype:snoRNA transcript_biotype:snoRNA]	---	---	---	---	---
TC1400000068.mm.1	Gm16741	2.74689	2.90925	2.72015	2.70388	2.67853	2.57331	2.618	2.74759	2.8621	2.61906	ENSMUST00000145085	predicted gene, 16741 [gene_biotype:processed_transcript transcript_biotype:processed_transcript]	---	---	---	---	---
TC0200000987.mm.1	Gm26321	2.74741	2.68208	3.07736	2.73461	2.94275	2.70239	2.60138	2.82836	2.63775	2.79033	ENSMUST00000157740	predicted gene, 26321	---	---	---	---	---
TC1500000923.mm.1	Gm19442	2.74746	2.87117	2.61324	2.72045	2.88686	2.72518	2.90521	2.85358	2.7429	2.88608	XR_105693.1	PREDICTED: predicted gene, 19442 (Gm19442), miscRNA.	---	---	---	---	---
TC1700000316.mm.1	Cldn6	2.74781	2.64399	2.71187	2.67269	2.73327	2.80329	2.72976	2.758	2.77742	2.76119	NM_018777	Mus musculus claudin 6 (Cldn6), mRNA.	Mm.86421	GO:0045216 // GO:0016338	cell-cell junction organization // calcium-independent cell-cell adhesion via plasma membrane cell-adhesion molecules	---	---
TC0700001600.mm.1	Olfr506	2.748	2.70849	2.61308	2.84467	2.64227	2.66389	2.76771	2.69349	2.7528	2.76881	NM_001011871	Mus musculus olfactory receptor 506 (Olfr506), mRNA.	Mm.377380	GO:0007186 // GO:0007608 // GO:0007165 // GO:0007186 // GO:0007186 // GO:0007608 // GO:0007608 // GO:0050896 // GO:0050911 // GO:0050911	G-protein coupled receptor signaling pathway // sensory perception of smell // signal transduction // G-protein coupled receptor signaling pathway // G-protein coupled receptor signaling pathway // sensory perception of smell // sensory perception of smell // response to stimulus // detection of chemical stimulus involved in sensory perception of smell // detection of chemical stimulus involved i…	---	---
TC0200001649.mm.1	Olfr1289	2.74806	2.79606	2.92663	2.95049	2.9887	2.89525	2.70868	3.17931	2.77499	3.19346	NM_146404	Mus musculus olfactory receptor 1289 (Olfr1289), mRNA.	Mm.377482	GO:0007186 // GO:0007608 // GO:0050907 // GO:0007165 // GO:0007186 // GO:0007186 // GO:0007608 // GO:0007608 // GO:0050896 // GO:0050907 // GO:0050911 // GO:0050911	G-protein coupled receptor signaling pathway // sensory perception of smell // detection of chemical stimulus involved in sensory perception // signal transduction // G-protein coupled receptor signaling pathway // G-protein coupled receptor signaling pathway // sensory perception of smell // sensory perception of smell // response to stimulus // detection of chemical stimulus involved in sensory…	---	---
TC0600003334.mm.1	Art4	2.74815	2.59647	2.71853	2.69365	2.61224	2.76256	2.57812	2.64198	2.65663	2.65416	NM_026639	Mus musculus ADP-ribosyltransferase 4 (Art4), mRNA.	Mm.31840	GO:0006471 // GO:0008150	protein ADP-ribosylation // biological_process	---	---
TC1100000335.mm.1	Hba-x	2.74819	2.76214	2.85964	2.71002	2.82214	2.73498	2.70551	2.78047	2.72174	2.76655	NM_010405	Mus musculus hemoglobin X, alpha-like embryonic chain in Hba complex (Hba-x), mRNA.	Mm.141758	GO:0000122 // GO:0006810 // GO:0015671 // GO:0043249	negative regulation of transcription from RNA polymerase II promoter // transport // oxygen transport // erythrocyte maturation	---	---
TC0500000154.mm.1	Gm22755	2.74829	2.58568	2.75608	2.75388	2.92303	2.74591	2.62808	2.71117	2.70652	2.78519	ENSMUST00000157143	predicted gene, 22755 [gene_biotype:snRNA transcript_biotype:snRNA]	---	---	---	---	---
TC0Y00000097.mm.1	Gm21821	2.74833	2.63666	2.67454	2.77518	2.70581	2.6216	2.69232	2.69952	2.85723	2.77777	ENSMUST00000179646	predicted gene, 21821 [gene_biotype:lincRNA transcript_biotype:lincRNA]	---	---	---	---	---
TC0100002131.mm.1	Gm9839	2.74851	3.06782	2.94559	3.25332	3.0793	3.13699	3.07539	3.05372	3.15451	3.01972	NM_001199956	Mus musculus predicted gene 9839 (Gm9839), mRNA.	Mm.485769	GO:0006508 // GO:0008150 // GO:0016926	proteolysis // biological_process // protein desumoylation	---	---
TC0600002136.mm.1	Gm26807	2.74872	2.84459	2.98883	3.0551	3.01633	3.17468	3.1483	2.80575	2.88035	2.8377	ENSMUST00000181132	predicted gene, 26807 [gene_biotype:antisense transcript_biotype:antisense]	---	---	---	---	---
TC1500001435.mm.1	Gm16294	2.74893	3.08034	3.07551	3.23901	3.05719	2.92593	2.81833	3.23335	2.8172	2.74347	NR_046185	Mus musculus predicted gene 16294 (Gm16294), long non-coding RNA.	Mm.321981	---	---	---	---
TC0700001489.mm.1	Olfr597	2.74897	2.84467	2.67766	3.11293	2.62818	2.90977	2.89587	2.65938	2.65642	2.96868	NM_001011845	Mus musculus olfactory receptor 597 (Olfr597), mRNA.	Mm.377355	GO:0007165 // GO:0007186 // GO:0007608 // GO:0050911 // GO:0007165 // GO:0007165 // GO:0007186 // GO:0007186 // GO:0007608 // GO:0007608 // GO:0050896 // GO:0050911	signal transduction // G-protein coupled receptor signaling pathway // sensory perception of smell // detection of chemical stimulus involved in sensory perception of smell // signal transduction // signal transduction // G-protein coupled receptor signaling pathway // G-protein coupled receptor signaling pathway // sensory perception of smell // sensory perception of smell // response to stimulu…	---	---
TC0600001232.mm.1	Cav3	2.74915	2.878	2.72219	2.72046	2.70983	2.69631	2.55818	2.63061	2.57495	2.74559	NM_007617	Mus musculus caveolin 3 (Cav3), mRNA.	Mm.3924	GO:0001778 // GO:0002027 // GO:0006469 // GO:0006641 // GO:0006897 // GO:0006897 // GO:0007009 // GO:0007015 // GO:0007204 // GO:0007520 // GO:0008016 // GO:0008104 // GO:0008104 // GO:0008284 // GO:0010614 // GO:0010614 // GO:0010831 // GO:0014819 // GO:0014902 // GO:0017015 // GO:0023051 // GO:0031116 // GO:0031122 // GO:0031579 // GO:0035995 // GO:0038009 // GO:0042391 // GO:0042391 // GO:0042…	plasma membrane repair // regulation of heart rate // negative regulation of protein kinase activity // triglyceride metabolic process // endocytosis // endocytosis // plasma membrane organization // actin filament organization // positive regulation of cytosolic calcium ion concentration // myoblast fusion // regulation of heart contraction // protein localization // protein localization // posi…	GenMAPP	Integrin-mediated_cell_adhesion_KEGG
TC0200004790.mm.1	Gm14116	2.74919	2.84474	2.78132	2.59443	2.98068	2.79509	2.86645	2.78128	2.67591	2.59161	ENSMUST00000117733	predicted gene 14116 [gene_biotype:processed_pseudogene transcript_biotype:processed_pseudogene]	---	---	---	---	---
TC1900000982.mm.1	Gm10815	2.74924	2.64712	2.87412	2.87725	2.91295	3.04824	3.0468	2.78841	2.63411	2.80254	XR_141499.1	PREDICTED: predicted gene 10815 (Gm10815), miscRNA.	---	---	---	---	---
TC1400002176.mm.1	LOC100862065	2.74931	2.7526	2.91492	2.74787	2.884	2.81045	2.8205	2.63816	2.75893	2.87514	XR_141212.1	PREDICTED: uncharacterized LOC100862065 (LOC100862065), miscRNA.	---	---	---	---	---
TC1100001562.mm.1	Gm20644	2.74933	2.62725	2.71945	2.67389	2.80659	2.78325	2.53925	2.64144	2.76109	2.75279	ENSMUST00000176721	predicted gene 20644 [gene_biotype:sense_overlapping transcript_biotype:sense_overlapping]	---	---	---	---	---
TC1700001540.mm.1	Vmn2r108	2.74965	2.9884	2.93848	3.01813	3.08697	2.85386	3.01667	3.17041	2.82341	2.87301	NM_001104570	Mus musculus vomeronasal 2, receptor 108 (Vmn2r108), mRNA.	Mm.469853	GO:0007165 // GO:0007186 // GO:0008150	signal transduction // G-protein coupled receptor signaling pathway // biological_process	---	---
TC0200003631.mm.1	Gm13590	2.7498	3.08209	3.47797	3.08561	3.01334	3.12553	3.17807	3.37664	3.08438	3.30497	ENSMUST00000120183	predicted gene 13590 [gene_biotype:processed_pseudogene transcript_biotype:processed_pseudogene]	---	---	---	---	---
TC1100002820.mm.1	Olfr332	2.74985	2.66921	2.81636	2.80644	2.6511	2.62836	2.72529	2.69874	2.81352	2.76073	NM_001011770	Mus musculus olfactory receptor 332 (Olfr332), mRNA.	Mm.340097	GO:0007186 // GO:0007608 // GO:0007165 // GO:0007186 // GO:0007186 // GO:0007608 // GO:0007608 // GO:0050896 // GO:0050911 // GO:0050911	G-protein coupled receptor signaling pathway // sensory perception of smell // signal transduction // G-protein coupled receptor signaling pathway // G-protein coupled receptor signaling pathway // sensory perception of smell // sensory perception of smell // response to stimulus // detection of chemical stimulus involved in sensory perception of smell // detection of chemical stimulus involved i…	---	---
TC1600000295.mm.1	Gm6551	2.75002	2.77007	2.88676	2.87302	2.97983	3.01459	3.11659	2.87282	2.79093	2.84044	XM_889601.4	PREDICTED: predicted gene 6551 (Gm6551), mRNA.	---	---	---	---	---
TC1600001704.mm.1	Gm4827	2.75013	2.84223	2.78198	2.86625	2.98705	2.66252	2.81876	2.65131	2.68459	2.7872	NR_045935	Mus musculus predicted gene 4827 (Gm4827), long non-coding RNA.	Mm.146439	---	---	---	---
TC0Y00000475.mm.1	Gm20904	2.75039	2.72827	2.72509	2.60391	2.87398	2.94903	2.66579	2.71534	2.77851	2.63603	ENSMUST00000179698	predicted gene, 20904	---	---	---	---	---
TC0X00001380.mm.1	Frmpd3	2.75053	2.74153	2.7399	2.74264	2.79945	2.7499	2.76879	2.70305	2.76033	2.59417	NM_177750	Mus musculus FERM and PDZ domain containing 3 (Frmpd3), mRNA.	Mm.208683	GO:0008150	biological_process	---	---
TC0600001475.mm.1	Fgf6	2.75062	2.61582	2.61259	2.69874	2.72524	2.65833	2.74417	2.66894	2.70395	2.60752	NM_010204	Mus musculus fibroblast growth factor 6 (Fgf6), mRNA.	Mm.3403	GO:0001502 // GO:0001525 // GO:0007275 // GO:0008284 // GO:0008543 // GO:0030154 // GO:0045445 // GO:0051781 // GO:0008284 // GO:0008284 // GO:0008543 // GO:0008543	cartilage condensation // angiogenesis // multicellular organismal development // positive regulation of cell proliferation // fibroblast growth factor receptor signaling pathway // cell differentiation // myoblast differentiation // positive regulation of cell division // positive regulation of cell proliferation // positive regulation of cell proliferation // fibroblast growth factor receptor s…	---	---
TC1500002011.mm.1	Gm15722	2.75113	2.76966	2.8326	2.81751	2.82502	2.70885	2.69364	2.70786	2.70439	2.98945	ENSMUST00000159271	predicted gene 15722 [gene_biotype:antisense transcript_biotype:antisense]	---	---	---	---	---
TC1400002036.mm.1	Olfr1512	2.75133	2.81473	2.97558	2.70267	2.73419	2.80421	2.82885	2.66803	2.76393	2.84176	NM_146432	Mus musculus olfactory receptor 1512 (Olfr1512), mRNA.	Mm.377493	GO:0007186 // GO:0007608 // GO:0007165 // GO:0007186 // GO:0007186 // GO:0007608 // GO:0007608 // GO:0050896 // GO:0050911 // GO:0050911	G-protein coupled receptor signaling pathway // sensory perception of smell // signal transduction // G-protein coupled receptor signaling pathway // G-protein coupled receptor signaling pathway // sensory perception of smell // sensory perception of smell // response to stimulus // detection of chemical stimulus involved in sensory perception of smell // detection of chemical stimulus involved i…	---	---
TC1400000740.mm.1	Traj1	2.75134	2.71988	2.3035	3.35446	3.06462	3.96819	4.39004	3.02731	3.1838	3.28322	ENSMUST00000103739	T cell receptor alpha joining 1 [gene_biotype:TR_J_pseudogene transcript_biotype:TR_J_pseudogene]	---	---	---	---	---
TC0700003859.mm.1	Olfr543	2.7514	2.62456	2.82808	2.62284	2.85385	2.7033	2.54497	2.63881	2.54741	2.78687	NM_001011782	Mus musculus olfactory receptor 543 (Olfr543), mRNA.	Mm.376117	GO:0007165 // GO:0007186 // GO:0007608 // GO:0050911 // GO:0007165 // GO:0007165 // GO:0007186 // GO:0007186 // GO:0007608 // GO:0007608 // GO:0050896 // GO:0050911	signal transduction // G-protein coupled receptor signaling pathway // sensory perception of smell // detection of chemical stimulus involved in sensory perception of smell // signal transduction // signal transduction // G-protein coupled receptor signaling pathway // G-protein coupled receptor signaling pathway // sensory perception of smell // sensory perception of smell // response to stimulu…	---	---
TC0200003111.mm.1	Gm13409	2.75148	2.75224	2.75267	2.92661	2.70614	2.80545	2.8317	2.78084	2.83128	2.80802	ENSMUST00000122072	predicted gene 13409 [gene_biotype:unprocessed_pseudogene transcript_biotype:unprocessed_pseudogene]	---	---	---	---	---
TC1900000253.mm.1	Olfr1443	2.75167	2.55144	2.80525	2.59288	2.70211	2.70075	2.98144	2.87007	2.78972	2.92181	NM_146698	Mus musculus olfactory receptor 1443 (Olfr1443), mRNA.	Mm.223128	GO:0007186 // GO:0007608 // GO:0007165 // GO:0007186 // GO:0007186 // GO:0007608 // GO:0007608 // GO:0050896 // GO:0050911 // GO:0050911	G-protein coupled receptor signaling pathway // sensory perception of smell // signal transduction // G-protein coupled receptor signaling pathway // G-protein coupled receptor signaling pathway // sensory perception of smell // sensory perception of smell // response to stimulus // detection of chemical stimulus involved in sensory perception of smell // detection of chemical stimulus involved i…	---	---
TC0X00001450.mm.1	Gm22650	2.7517	2.72297	2.9641	2.8981	2.77924	2.94522	2.75563	2.7524	2.95481	2.78964	ENSMUST00000175138	predicted gene, 22650 [gene_biotype:miRNA transcript_biotype:miRNA]	---	---	---	---	---
TC0700001828.mm.1	LOC100861830	2.75172	2.97903	2.77456	2.8638	2.85469	2.91201	2.8437	2.83658	2.76335	2.85291	XR_140843.1	PREDICTED: uncharacterized LOC100861830 (LOC100861830), miscRNA.	---	---	---	---	---
TC0100000645.mm.1	Wnt10a	2.75188	2.86403	2.95946	2.85759	2.80819	2.84988	2.84535	2.91183	2.94432	2.86567	NM_009518	Mus musculus wingless-type MMTV integration site family, member 10A (Wnt10a), mRNA.	Mm.5130	GO:0001942 // GO:0007165 // GO:0007267 // GO:0007275 // GO:0009887 // GO:0010628 // GO:0014033 // GO:0016055 // GO:0030182 // GO:0031069 // GO:0042476 // GO:0042487 // GO:0043586 // GO:0043588 // GO:0045165 // GO:0048730 // GO:0048733 // GO:0001942 // GO:0001942 // GO:0016055 // GO:0016055 // GO:0030182 // GO:0031069 // GO:0031069 // GO:0042476 // GO:0042476 // GO:0043586 // GO:0043586 // GO:0043…	hair follicle development // signal transduction // cell-cell signaling // multicellular organismal development // organ morphogenesis // positive regulation of gene expression // neural crest cell differentiation // Wnt signaling pathway // neuron differentiation // hair follicle morphogenesis // odontogenesis // regulation of odontogenesis of dentin-containing tooth // tongue development // ski…	GenMAPP	Wnt_Signaling
TC0100000154.mm.1	Mir30a	2.75201	2.77136	2.69035	2.82045	2.8076	2.8344	2.79711	2.6897	2.8376	2.5405	NR_029533	Mus musculus microRNA 30a (Mir30a), microRNA.	---	GO:0035195 // GO:0035622 // GO:0042552 // GO:0061009 // GO:0071230 // GO:0071241	gene silencing by miRNA // intrahepatic bile duct development // myelination // common bile duct development // cellular response to amino acid stimulus // cellular response to inorganic substance	---	---
TC0400001122.mm.1	Gm12802	2.75234	2.69585	2.8899	2.61504	2.8508	2.78877	2.75038	2.88729	2.74721	2.73231	ENSMUST00000145510	predicted gene 12802 [gene_biotype:antisense transcript_biotype:antisense]	---	---	---	---	---
TC0100002062.mm.1	Gm6420	2.75234	2.56824	2.65985	2.65129	2.67014	2.68653	2.68465	2.71419	2.69858	2.6581	ENSMUST00000097807	predicted gene 6420	---	---	---	---	---
TC0500003080.mm.1	Gm9936	2.75248	2.67584	2.79396	2.9707	2.88107	2.93065	2.84061	2.82207	2.7146	2.55136	ENSMUST00000066959	predicted gene 9936	---	---	---	---	---
TC0400003010.mm.1	Gm13281	2.7525	2.70606	2.66375	2.74228	2.63415	2.79937	2.65187	2.69166	2.67979	2.80301	ENSMUST00000120871	predicted gene 13281 [gene_biotype:unprocessed_pseudogene transcript_biotype:unprocessed_pseudogene]	---	---	---	---	---
TC0900001104.mm.1	Gm26146	2.75255	2.84417	2.87833	3.02576	3.01048	2.85722	2.88713	2.67497	3.04432	2.9995	ENSMUST00000104478	predicted gene, 26146 [gene_biotype:snRNA transcript_biotype:snRNA]	---	---	---	---	---
TC0600000220.mm.1	Gm3294	2.75256	2.74971	2.74664	2.80522	2.67726	2.62992	2.73911	2.71505	2.55493	2.67037	ENSMUST00000164104	predicted gene 3294 [gene_biotype:lincRNA transcript_biotype:lincRNA]	---	---	---	---	---
TC0X00003091.mm.1	Irs4	2.75259	2.70613	2.76184	2.68133	2.79406	2.76077	2.72311	2.72783	2.67376	2.60277	NM_010572	Mus musculus insulin receptor substrate 4 (Irs4), mRNA.	Mm.261591	GO:0007165 // GO:0008286 // GO:0019216 // GO:0008286 // GO:0019216	signal transduction // insulin receptor signaling pathway // regulation of lipid metabolic process // insulin receptor signaling pathway // regulation of lipid metabolic process	---	---
TC1300001748.mm.1	Gm27516	2.75275	2.76966	2.66755	2.69519	2.49061	2.47655	2.52314	2.61934	2.71201	2.52117	ENSMUST00000184237	predicted gene, 27516 [gene_biotype:miRNA transcript_biotype:miRNA]	---	---	---	---	---
TC0700003070.mm.1	Mrgprb2	2.75293	2.57482	2.87473	2.79107	2.48686	2.52282	2.72377	2.58163	2.59053	2.6236	NM_175531	Mus musculus MAS-related GPR, member B2 (Mrgprb2), mRNA.	Mm.83689	GO:0007165 // GO:0007186 // GO:0007186 // GO:0007186	signal transduction // G-protein coupled receptor signaling pathway // G-protein coupled receptor signaling pathway // G-protein coupled receptor signaling pathway	---	---
TC0300001461.mm.1	Gm24728	2.75321	2.78434	2.81401	3.09374	2.73723	3.0553	2.86825	2.84843	2.66692	2.57782	ENSMUST00000158226	predicted gene, 24728 [gene_biotype:snoRNA transcript_biotype:snoRNA]	---	---	---	---	---
TC0X00002972.mm.1	Gm14977	2.75322	2.82304	2.77685	3.37483	2.97304	2.93616	2.81128	2.69983	2.78366	2.99512	ENSMUST00000121626	predicted gene 14977 [gene_biotype:processed_pseudogene transcript_biotype:processed_pseudogene]	---	---	---	---	---
TC0200003161.mm.1	Gm996	2.75334	2.76926	2.7903	2.67529	2.8655	2.79167	2.84144	2.82433	2.66976	2.78682	NM_001005424	Mus musculus predicted gene 996 (Gm996), mRNA.	Mm.379511	GO:0008150	biological_process	---	---
TC1100002315.mm.1	Gm12037	2.75347	2.81281	2.59987	2.82065	2.68879	2.60102	2.52658	2.64901	2.64734	2.7265	ENSMUST00000123160	predicted gene 12037 [gene_biotype:lincRNA transcript_biotype:lincRNA]	---	---	---	---	---
TC1600001688.mm.1	n-R5s36	2.75356	3.00873	2.88195	2.91303	3.0939	2.84617	2.87177	2.87052	2.98625	2.86027	ENSMUST00000082998	nuclear encoded rRNA 5S 36 [gene_biotype:rRNA transcript_biotype:rRNA]	---	---	---	---	---
TC0300002404.mm.1	Lce1d	2.75378	2.74718	2.67546	2.72011	2.87322	2.86892	2.64774	2.66027	2.68824	2.68108	NM_027137	Mus musculus late cornified envelope 1D (Lce1d), mRNA.	Mm.176243	GO:0018149 // GO:0030216 // GO:0071277 // GO:0008544 // GO:0018149 // GO:0030216 // GO:0071277	peptide cross-linking // keratinocyte differentiation // cellular response to calcium ion // epidermis development // peptide cross-linking // keratinocyte differentiation // cellular response to calcium ion	---	---
TC0300002682.mm.1	Pifo	2.75388	2.64439	2.76298	2.86863	2.83493	2.89387	2.68931	2.6728	2.69864	2.83701	NM_001200028	Mus musculus primary cilia formation (Pifo), transcript variant 1, mRNA.	Mm.386825	GO:0030030 // GO:0031344 // GO:0033674 // GO:0033674 // GO:0033674 // GO:0033674	cell projection organization // regulation of cell projection organization // positive regulation of kinase activity // positive regulation of kinase activity // positive regulation of kinase activity // positive regulation of kinase activity	---	---
TC1000002349.mm.1	Gm22320	2.75398	2.44494	2.55345	2.51176	2.52273	2.50613	2.60294	2.63859	2.59851	2.43105	ENSMUST00000157149	predicted gene, 22320	---	---	---	---	---
TC1800001671.mm.1	Gm27238	2.754	2.82046	2.86381	2.77395	2.69152	2.83862	2.7405	2.71181	2.88739	2.75023	ENSMUST00000185180	predicted gene 27238 [gene_biotype:sense_overlapping transcript_biotype:sense_overlapping]	---	---	---	---	---
TC0900001815.mm.1	Olfr843	2.75407	2.74171	2.62661	2.54747	2.63358	2.96384	2.93135	2.78264	2.85029	2.79592	NM_146567	Mus musculus olfactory receptor 843 (Olfr843), mRNA.	Mm.377569	GO:0007186 // GO:0007608 // GO:0050911 // GO:0007165 // GO:0007186 // GO:0007186 // GO:0007608 // GO:0007608 // GO:0050896 // GO:0050911	G-protein coupled receptor signaling pathway // sensory perception of smell // detection of chemical stimulus involved in sensory perception of smell // signal transduction // G-protein coupled receptor signaling pathway // G-protein coupled receptor signaling pathway // sensory perception of smell // sensory perception of smell // response to stimulus // detection of chemical stimulus involved i…	---	---
TC0100002563.mm.1	Tnp1	2.7541	2.67503	2.73453	2.8072	2.79127	2.60789	2.73465	2.69966	2.76925	2.80038	NM_009407	Mus musculus transition protein 1 (Tnp1), mRNA.	Mm.425024	GO:0006338 // GO:0007275 // GO:0007283 // GO:0007290 // GO:0030154 // GO:0000012 // GO:0000012 // GO:0006337 // GO:0006337 // GO:0006338 // GO:0006338 // GO:0006338 // GO:0006342 // GO:0006342 // GO:0007283 // GO:0007286 // GO:0007286 // GO:0007290 // GO:0007290 // GO:0007290 // GO:0019953 // GO:0019953 // GO:0030317 // GO:0030317 // GO:0045892 // GO:0045892	chromatin remodeling // multicellular organismal development // spermatogenesis // spermatid nucleus elongation // cell differentiation // single strand break repair // single strand break repair // nucleosome disassembly // nucleosome disassembly // chromatin remodeling // chromatin remodeling // chromatin remodeling // chromatin silencing // chromatin silencing // spermatogenesis // spermatid d…	---	---
TC0300003036.mm.1	Pdha2	2.75416	3.00838	2.67027	2.79425	2.85229	2.82588	2.84175	2.78433	2.87877	2.69614	NM_008811	Mus musculus pyruvate dehydrogenase E1 alpha 2 (Pdha2), mRNA.	Mm.4223	GO:0005975 // GO:0006006 // GO:0006086 // GO:0006099 // GO:0008152 // GO:0055114 // GO:0061732 // GO:0006086 // GO:0006090 // GO:0006090 // GO:0061732 // GO:0061732	carbohydrate metabolic process // glucose metabolic process // acetyl-CoA biosynthetic process from pyruvate // tricarboxylic acid cycle // metabolic process // oxidation-reduction process // mitochondrial acetyl-CoA biosynthetic process from pyruvate // acetyl-CoA biosynthetic process from pyruvate // pyruvate metabolic process // pyruvate metabolic process // mitochondrial acetyl-CoA biosynthet…	GenMAPP // GenMAPP // GenMAPP	Acetylcholine_Synthesis // Glycolysis_and_Gluconeogenesis // Krebs-TCA_Cycle
TC0Y00000199.mm.1	Gm21776	2.75472	2.785	2.74813	2.79703	2.74332	2.94462	2.89857	2.95766	2.72275	2.86801	ENSMUST00000177676	predicted gene, 21776 [gene_biotype:protein_coding transcript_biotype:protein_coding]	---	---	---	---	---
TC1300000306.mm.1	Gm22476	2.75518	2.69576	3.0407	3.29292	2.44214	2.88805	2.88427	2.69661	2.91489	2.88734	ENSMUST00000158902	predicted gene, 22476 [gene_biotype:snRNA transcript_biotype:snRNA]	---	---	---	---	---
TC1000000426.mm.1	Gm27723	2.75518	2.65988	2.98149	3.15403	2.75565	2.86444	2.55346	2.87908	2.61033	2.97345	ENSMUST00000157398	predicted gene, 27723 [gene_biotype:snRNA transcript_biotype:snRNA]	---	---	---	---	---
TC0700003952.mm.1	Olfr658	2.75533	2.83668	3.01499	2.94317	2.803	2.68914	2.74327	2.47349	2.75333	2.80472	NM_147049	Mus musculus olfactory receptor 658 (Olfr658), mRNA.	Mm.223432	GO:0007165 // GO:0007186 // GO:0007608 // GO:0050911 // GO:0007165 // GO:0007165 // GO:0007186 // GO:0007186 // GO:0007608 // GO:0007608 // GO:0050896 // GO:0050911	signal transduction // G-protein coupled receptor signaling pathway // sensory perception of smell // detection of chemical stimulus involved in sensory perception of smell // signal transduction // signal transduction // G-protein coupled receptor signaling pathway // G-protein coupled receptor signaling pathway // sensory perception of smell // sensory perception of smell // response to stimulu…	---	---
TC1500000390.mm.1	Gm26684	2.75544	2.59631	2.56705	2.65333	2.69985	2.72483	2.73742	2.718	2.71521	2.52139	ENSMUST00000181704	predicted gene, 26684 [gene_biotype:lincRNA transcript_biotype:lincRNA]	---	---	---	---	---
TC0500001010.mm.1	Gm25721	2.75551	2.7287	2.59502	2.82253	2.75624	2.81418	2.81249	2.83119	2.7825	2.71523	ENSMUST00000157496	predicted gene, 25721 [gene_biotype:snRNA transcript_biotype:snRNA]	---	---	---	---	---
TC0800002445.mm.1	Ccnb2-ps	2.75554	2.94685	3.04446	3.09049	3.10611	2.93158	2.99627	2.7735	2.91342	2.80183	OTTMUST00000074255	cyclin B2 (Ccnb2) pseudogene[gene_biotype:transcribed_processed_pseudogene transcript_biotype:transcribed_processed_pseudogene]	---	---	---	---	---
TC0200003926.mm.1	Olfr1051	2.75581	2.80459	2.98628	2.8784	2.81166	2.70133	2.58068	2.82236	2.82672	2.74936	NM_207562	Mus musculus olfactory receptor 1051 (Olfr1051), mRNA.	Mm.377277	GO:0007186 // GO:0007608 // GO:0007165 // GO:0007186 // GO:0007186 // GO:0007608 // GO:0007608 // GO:0050896 // GO:0050911 // GO:0050911	G-protein coupled receptor signaling pathway // sensory perception of smell // signal transduction // G-protein coupled receptor signaling pathway // G-protein coupled receptor signaling pathway // sensory perception of smell // sensory perception of smell // response to stimulus // detection of chemical stimulus involved in sensory perception of smell // detection of chemical stimulus involved i…	---	---
TC0700002319.mm.1	Zscan4a	2.75582	3.13839	3.06076	3.09301	3.34979	3.3893	3.05378	3.26449	3.06185	3.08176	NR_033707	Mus musculus zinc finger and SCAN domain containing 4A (Zscan4a), non-coding RNA.	Mm.379679	---	---	---	---
TC1100002562.mm.1	Gm12144	2.75593	2.62877	2.68162	2.86434	2.5754	2.73273	2.74422	2.74635	2.74254	2.70482	ENSMUST00000136288	predicted gene 12144 [gene_biotype:antisense transcript_biotype:antisense]	---	---	---	---	---
TC0700002343.mm.1	Vmn2r53	2.75594	2.79311	2.80384	2.75662	2.72029	2.72157	2.79001	2.97349	2.93288	2.89051	NM_001104644	Mus musculus vomeronasal 2, receptor 53 (Vmn2r53), mRNA.	Mm.469871	GO:0007165 // GO:0007186 // GO:0008150	signal transduction // G-protein coupled receptor signaling pathway // biological_process	---	---
TC1700001790.mm.1	Gm20161	2.75599	2.79024	2.68445	2.95323	2.66947	2.85424	2.713	2.77968	2.85209	2.6166	XR_105893.1	PREDICTED: predicted gene, 20161 (Gm20161), miscRNA.	---	---	---	---	---
TC0600002170.mm.1	Olfr458	2.75606	3.0005	2.84504	2.88323	3.15489	3.13994	3.0024	3.02212	3.24946	3.0217	NM_146444	Mus musculus olfactory receptor 458 (Olfr458), mRNA.	Mm.377501	GO:0007186 // GO:0007608 // GO:0007165 // GO:0007186 // GO:0007186 // GO:0007608 // GO:0007608 // GO:0050896 // GO:0050911 // GO:0050911	G-protein coupled receptor signaling pathway // sensory perception of smell // signal transduction // G-protein coupled receptor signaling pathway // G-protein coupled receptor signaling pathway // sensory perception of smell // sensory perception of smell // response to stimulus // detection of chemical stimulus involved in sensory perception of smell // detection of chemical stimulus involved i…	---	---
TC0600003286.mm.1	Tas2r122	2.75608	2.89369	3.11605	3.00538	2.74684	2.74568	2.96456	3.16718	2.79347	2.83683	NM_001039128	Mus musculus taste receptor, type 2, member 122 (Tas2r122), mRNA.	Mm.439643	GO:0007165 // GO:0007186 // GO:0008150 // GO:0050896 // GO:0050909	signal transduction // G-protein coupled receptor signaling pathway // biological_process // response to stimulus // sensory perception of taste	---	---
TC0600002144.mm.1	Moxd2	2.7562	2.71161	2.74782	2.82554	2.82631	2.8057	2.87095	2.75724	2.8085	2.77337	NM_139296	Mus musculus monooxygenase, DBH-like 2 (Moxd2), mRNA.	Mm.207087	GO:0055114	oxidation-reduction process	---	---
TC0700002886.mm.1	Gm16387	2.75624	2.70716	2.91449	2.91379	2.84524	2.93351	2.78431	2.88028	3.01506	2.73768	NM_001024727.3	predicted gene 16387	---	---	---	---	---
TC1600000175.mm.1	Mir484	2.75628	2.81977	2.72916	2.74448	2.56307	2.71315	2.56454	2.66632	2.75748	2.77958	NR_030252	Mus musculus microRNA 484 (Mir484), microRNA.	---	GO:0071222	cellular response to lipopolysaccharide	---	---
TC0Y00000474.mm.1	Gm21875	2.75633	2.66813	2.76539	2.63673	2.7118	2.87068	2.99703	2.67366	2.54991	2.57012	ENSMUST00000178867	predicted gene, 21875	---	---	---	---	---
TC0200002289.mm.1	Gm17416	2.75639	2.58497	2.96872	2.7888	2.84038	2.80485	2.81287	2.70237	2.92397	2.67963	ENSMUST00000163724	predicted gene, 17416 [gene_biotype:protein_coding transcript_biotype:protein_coding]	---	GO:0042742 // GO:0045087 // GO:0006952 // GO:0042742	defense response to bacterium // innate immune response // defense response // defense response to bacterium	---	---
TC0700002475.mm.1	Ppm1n	2.7566	2.8247	2.93507	2.87114	2.92139	2.91987	2.81302	2.7747	2.78366	2.88305	NM_177691	Mus musculus protein phosphatase, Mg2+/Mn2+ dependent, 1N (putative) (Ppm1n), mRNA.	Mm.134068	GO:0006470 // GO:0008150	protein dephosphorylation // biological_process	---	---
TC1100000557.mm.1	Olfr51	2.757	2.78037	2.70234	2.81058	2.85242	2.53795	2.90157	2.70464	2.84905	2.74293	NM_146909	Mus musculus olfactory receptor 51 (Olfr51), mRNA.	Mm.246541	GO:0007186 // GO:0007608 // GO:0050907 // GO:0007165 // GO:0007186 // GO:0007186 // GO:0007608 // GO:0007608 // GO:0050896 // GO:0050907 // GO:0050911 // GO:0050911	G-protein coupled receptor signaling pathway // sensory perception of smell // detection of chemical stimulus involved in sensory perception // signal transduction // G-protein coupled receptor signaling pathway // G-protein coupled receptor signaling pathway // sensory perception of smell // sensory perception of smell // response to stimulus // detection of chemical stimulus involved in sensory…	GenMAPP	GPCRDB_Other
TC0X00001118.mm.1	Tex16	2.75729	2.6923	2.72223	2.86887	2.75694	2.70921	2.70855	2.72545	2.80493	2.81592	ENSMUST00000131304	testis expressed gene 16 [gene_biotype:protein_coding transcript_biotype:protein_coding]	Mm.190608	GO:0000387 // GO:0000387 // GO:0008150	spliceosomal snRNP assembly // spliceosomal snRNP assembly // biological_process	---	---
TC0200001296.mm.1	Olfr153	2.75729	2.89098	3.21357	3.06579	2.98045	2.97276	3.14018	3.2431	2.96474	3.42197	NM_206823	Mus musculus olfactory receptor 153 (Olfr153), mRNA.	Mm.424751	GO:0007186 // GO:0007608 // GO:0007165 // GO:0007186 // GO:0007186 // GO:0007608 // GO:0007608 // GO:0050896 // GO:0050911 // GO:0050911	G-protein coupled receptor signaling pathway // sensory perception of smell // signal transduction // G-protein coupled receptor signaling pathway // G-protein coupled receptor signaling pathway // sensory perception of smell // sensory perception of smell // response to stimulus // detection of chemical stimulus involved in sensory perception of smell // detection of chemical stimulus involved i…	---	---
TC0600002947.mm.1	Gm17733	2.75732	2.79876	2.718	2.73434	2.59876	2.63313	2.62989	2.75349	2.67411	2.70775	XR_105011.1	predicted gene, 17733	---	---	---	---	---
TC0300002668.mm.1	Kcnd3os	2.7578	2.67094	2.80048	2.70229	2.86461	2.82114	2.74705	2.74526	2.79298	2.82754	NR_040759	Mus musculus potassium voltage-gated channel, Shal-related family, member 3, opposite strand (Kcnd3os), long non-coding RNA.	Mm.381306	---	---	---	---
TC0X00001485.mm.1	Gm15089	2.75799	2.8299	3.27976	3.24929	3.09247	2.92462	2.83854	2.87351	2.83334	2.65332	ENSMUST00000122332	predicted gene 15089 [gene_biotype:unprocessed_pseudogene transcript_biotype:unprocessed_pseudogene]	---	---	---	---	---
TC1400002288.mm.1	Gm10860	2.75803	2.8504	2.84235	2.98499	2.79804	2.85619	2.92289	2.80396	2.76466	2.91751	XR_105622.1	predicted gene 10860	---	---	---	---	---
TC0400000920.mm.1	Zfp352	2.75807	2.75882	2.76328	2.77087	2.87381	2.66376	2.77211	2.63143	2.71836	2.61407	NM_153102	Mus musculus zinc finger protein 352 (Zfp352), mRNA.	Mm.214642	GO:0008150	biological_process	---	---
TC0X00001107.mm.1	Gm7134	2.75821	2.80464	2.6991	2.76681	2.70154	2.79514	2.70973	2.59275	2.60245	2.73143	NR_033597	Mus musculus predicted gene 7134 (Gm7134), non-coding RNA.	Mm.66709	---	---	---	---
TC1600000317.mm.1	Gm15651	2.75841	3.1591	2.8478	2.73514	2.90721	2.72658	2.76869	2.92713	2.76583	2.80364	ENSMUST00000159953	predicted gene 15651 [gene_biotype:processed_transcript transcript_biotype:processed_transcript]	---	---	---	---	---
TC0200003070.mm.1	Gm13361	2.7587	2.9484	2.75585	2.95953	2.74808	2.84967	3.10632	2.83733	2.69191	2.73591	ENSMUST00000119977	predicted gene 13361 [gene_biotype:processed_pseudogene transcript_biotype:processed_pseudogene]	---	---	---	---	---
TC0600001763.mm.1	Gm26540	2.75917	2.6711	2.44956	2.96056	2.76002	2.71093	2.73229	2.87792	2.38466	2.59221	ENSMUST00000181858	predicted gene, 26540 [gene_biotype:lincRNA transcript_biotype:lincRNA]	---	---	---	---	---
TC1200001197.mm.1	Mir409	2.75972	2.57833	2.63106	2.55323	2.6073	2.72599	2.711	2.65351	2.76234	2.7869	NR_029913	Mus musculus microRNA 409 (Mir409), microRNA.	---	GO:0071222	cellular response to lipopolysaccharide	---	---
TC1100002865.mm.1	Rasd1	2.75985	2.76498	2.8388	2.60475	2.70069	2.78388	2.66864	2.71824	2.7788	3.43482	NM_009026	Mus musculus RAS, dexamethasone-induced 1 (Rasd1), mRNA.	Mm.3903	GO:0007165 // GO:0007263 // GO:0007264 // GO:0045892 // GO:0007263 // GO:0045892	signal transduction // nitric oxide mediated signal transduction // small GTPase mediated signal transduction // negative regulation of transcription, DNA-templated // nitric oxide mediated signal transduction // negative regulation of transcription, DNA-templated	---	---
TC0X00000093.mm.1	Gm6798	2.76006	2.66322	2.48773	2.77646	2.4513	2.75278	2.63595	2.51879	2.79794	2.56189	ENSMUST00000119961	predicted gene 6798 [gene_biotype:processed_pseudogene transcript_biotype:processed_pseudogene]	---	---	---	---	---
TC1000000557.mm.1	Gm20611	2.76018	2.84131	2.79489	2.89627	2.82757	2.77486	2.81903	2.7135	2.659	2.76385	NR_040638	Mus musculus predicted gene 20611 (Gm20611), long non-coding RNA.	Mm.23529	---	---	---	---
TC1400002638.mm.1	Gm22877	2.76033	2.73088	2.70989	2.76426	2.60913	2.62382	2.75326	2.7407	2.65463	2.70961	ENSMUST00000175451	predicted gene, 22877 [gene_biotype:miRNA transcript_biotype:miRNA]	---	---	---	---	---
TC0200001101.mm.1	Hoxd1	2.76056	2.79149	2.8302	2.87932	2.90713	2.76498	2.83122	2.84068	2.73792	2.79921	NM_010467	Mus musculus homeobox D1 (Hoxd1), mRNA.	Mm.4932	GO:0006351 // GO:0006355 // GO:0007275 // GO:0019233 // GO:0030182 // GO:0048706	transcription, DNA-templated // regulation of transcription, DNA-templated // multicellular organismal development // sensory perception of pain // neuron differentiation // embryonic skeletal system development	---	---
TC1700000767.mm.1	Olfr104-ps	2.76063	3.0558	3.18976	2.97488	3.32465	2.69183	2.95242	2.73497	3.10425	3.34704	OTTMUST00000096556	olfactory receptor 104 (pseudogene)[gene_biotype:unprocessed_pseudogene transcript_biotype:unprocessed_pseudogene]	---	---	---	---	---
TC0200000696.mm.1	Gm13556	2.76094	2.81675	2.84719	2.90069	2.82035	2.7754	2.81255	2.85865	2.8285	2.87583	ENSMUST00000132692	predicted gene 13556 [gene_biotype:antisense transcript_biotype:antisense]	---	---	---	---	---
TC0600001052.mm.1	Vmn1r40	2.76101	2.84833	2.85336	2.91468	2.94204	2.85955	2.83787	3.00552	2.87554	2.66967	NM_053228	Mus musculus vomeronasal 1 receptor 40 (Vmn1r40), mRNA.	Mm.377152	GO:0007165 // GO:0007186 // GO:0007606 // GO:0019236	signal transduction // G-protein coupled receptor signaling pathway // sensory perception of chemical stimulus // response to pheromone	GenMAPP	GPCRDB_Other
TC1900000061.mm.1	Catsper1	2.76121	2.69964	2.83072	2.75584	2.78829	2.79359	2.7423	2.87488	2.80684	2.68984	NM_139301	Mus musculus cation channel, sperm associated 1 (Catsper1), mRNA.	Mm.87321	GO:0006810 // GO:0006811 // GO:0006816 // GO:0007275 // GO:0007283 // GO:0007342 // GO:0030154 // GO:0030317 // GO:0034765 // GO:0051924 // GO:0055085 // GO:0060296 // GO:0070509 // GO:0070588 // GO:0086010 // GO:0006816 // GO:0007283 // GO:0030317 // GO:0070509 // GO:0086010	transport // ion transport // calcium ion transport // multicellular organismal development // spermatogenesis // fusion of sperm to egg plasma membrane // cell differentiation // sperm motility // regulation of ion transmembrane transport // regulation of calcium ion transport // transmembrane transport // regulation of cilium beat frequency involved in ciliary motility // calcium ion import // …	---	---
TC0700003663.mm.1	Vmn2r65	2.76137	2.75263	2.78988	2.93803	2.73919	2.97896	2.63992	2.86784	2.72406	2.91349	NM_001105180	Mus musculus vomeronasal 2, receptor 65 (Vmn2r65), mRNA.	Mm.389926	GO:0007186 // GO:0008150 // GO:0007165	G-protein coupled receptor signaling pathway // biological_process // signal transduction	---	---
TC0400003026.mm.1	Ifne	2.76149	2.74694	2.78831	2.83873	2.90283	2.8747	2.86488	2.81059	2.82758	2.6459	NM_177348	Mus musculus interferon epsilon (Ifne), mRNA.	Mm.246593	GO:0002250 // GO:0002286 // GO:0002323 // GO:0006952 // GO:0006959 // GO:0019221 // GO:0030183 // GO:0033141 // GO:0042100 // GO:0042742 // GO:0043330 // GO:0051607 // GO:0002250 // GO:0002286 // GO:0002323 // GO:0006959 // GO:0019221 // GO:0030183 // GO:0033141 // GO:0042100 // GO:0043330 // GO:0051607	adaptive immune response // T cell activation involved in immune response // natural killer cell activation involved in immune response // defense response // humoral immune response // cytokine-mediated signaling pathway // B cell differentiation // positive regulation of peptidyl-serine phosphorylation of STAT protein // B cell proliferation // defense response to bacterium // response to exoge…	---	---
TC0200000078.mm.1	Gm13256	2.76201	2.70968	2.91575	2.91388	2.79346	2.69145	2.861	2.68137	2.77819	2.67562	ENSMUST00000131297	predicted gene 13256 [gene_biotype:antisense transcript_biotype:antisense]	---	---	---	---	---
TC0400002538.mm.1	Olfr70	2.76205	2.84413	2.88169	2.98833	2.79884	2.90977	2.81717	2.97667	2.92243	2.73794	NM_019485	Mus musculus olfactory receptor 70 (Olfr70), mRNA.	Mm.331571	GO:0007186 // GO:0007186 // GO:0007608 // GO:0007608 // GO:0007165 // GO:0007186 // GO:0007186 // GO:0007608 // GO:0007608 // GO:0050896 // GO:0050911 // GO:0050911 // GO:0050911	G-protein coupled receptor signaling pathway // G-protein coupled receptor signaling pathway // sensory perception of smell // sensory perception of smell // signal transduction // G-protein coupled receptor signaling pathway // G-protein coupled receptor signaling pathway // sensory perception of smell // sensory perception of smell // response to stimulus // detection of chemical stimulus invol…	GenMAPP	GPCRDB_Class_A_Rhodopsin-like
TC0X00001695.mm.1	Gm24772	2.76225	3.132	3.16522	3.15954	3.06321	3.03687	2.95528	3.21691	3.15	2.98633	ENSMUST00000158507	predicted gene, 24772 [gene_biotype:rRNA transcript_biotype:rRNA]	---	---	---	---	---
TC0700000265.mm.1	Mill1	2.76243	2.80206	2.83364	2.85477	2.88118	2.83733	2.90808	2.79937	2.75673	2.61543	NM_153749	Mus musculus MHC I like leukocyte 1 (Mill1), mRNA.	Mm.106769	GO:0002474 // GO:0006955	antigen processing and presentation of peptide antigen via MHC class I // immune response	---	---
TC0300000854.mm.1	Gm5773	2.76263	2.63415	2.60065	2.65428	2.74503	3.02634	2.82465	2.7898	2.57668	2.76612	ENSMUST00000090853	predicted pseudogene 5773 [gene_biotype:protein_coding transcript_biotype:protein_coding]	---	---	---	---	---
TC0800003091.mm.1	Sult5a1	2.76275	2.75368	2.70935	2.75038	2.79751	2.76598	2.69931	2.7563	2.74676	2.79084	NM_020564	Mus musculus sulfotransferase family 5A, member 1 (Sult5a1), mRNA.	Mm.6562	GO:0008150 // GO:0008152	biological_process // metabolic process	---	---
TC0700003997.mm.1	Gm27228	2.76275	2.8794	2.57882	2.86453	2.54891	2.73114	2.70934	2.7509	2.73127	2.71111	ENSMUST00000184500	predicted gene 27228 [gene_biotype:processed_pseudogene transcript_biotype:processed_pseudogene]	---	---	---	---	---
TC1400000557.mm.1	Olfr741	2.76308	3.04094	3.06129	3.34641	3.20315	2.97173	2.90366	2.93359	3.19676	2.87836	NM_207133	Mus musculus olfactory receptor 741 (Olfr741), mRNA.	Mm.377278	GO:0007166 // GO:0007186 // GO:0007608 // GO:0007165 // GO:0007166 // GO:0007186 // GO:0007186 // GO:0007608 // GO:0007608 // GO:0050896 // GO:0050911 // GO:0050911	cell surface receptor signaling pathway // G-protein coupled receptor signaling pathway // sensory perception of smell // signal transduction // cell surface receptor signaling pathway // G-protein coupled receptor signaling pathway // G-protein coupled receptor signaling pathway // sensory perception of smell // sensory perception of smell // response to stimulus // detection of chemical stimulu…	---	---
TC0900000236.mm.1	Cypt9	2.76311	2.77511	2.84078	2.59866	2.74835	2.75246	2.80934	2.81152	2.83219	2.75843	NM_001039942	Mus musculus cysteine-rich perinuclear theca 9 (Cypt9), mRNA.	Mm.437189	GO:0008150	biological_process	---	---
TC1300000296.mm.1	Prl3c1	2.76315	2.81555	2.77933	3.0079	2.57677	2.92588	2.80912	2.7116	2.80028	2.67033	NM_001163218	Mus musculus prolactin family 3, subfamily c, member 1 (Prl3c1), transcript variant 2, mRNA.	Mm.291456	GO:0008150	biological_process	---	---
TC0600001612.mm.1	Gm14330	2.76338	3.03877	2.83653	3.02578	2.8139	2.74932	2.88496	2.79857	2.68037	3.079	ENSMUST00000155455	predicted gene 14330 [gene_biotype:antisense transcript_biotype:antisense]	---	---	---	---	---
TC1900000434.mm.1	Mir101b	2.76393	2.62126	2.74239	2.90869	2.66309	2.69933	2.75396	2.64738	2.80654	2.85786	NR_029778	Mus musculus microRNA 101b (Mir101b), microRNA.	---	GO:0035195 // GO:0071230	gene silencing by miRNA // cellular response to amino acid stimulus	---	---
TC1200002372.mm.1	Rtl1	2.76399	2.81099	2.70551	2.80074	2.88211	2.6901	2.72119	2.89405	2.80314	2.6933	NM_184109	Mus musculus retrotransposon-like 1 (Rtl1), mRNA.	Mm.23062 // Mm.490311	GO:0007275	multicellular organismal development	---	---
TC0800002884.mm.1	Mir466g	2.76439	3.55609	3.15648	3.3804	3.32248	4.47246	2.95918	3.7683	3.54925	3.12221	NR_030569_2	microRNA 466g (Mir466g), microRNA.	---	---	---	---	---
TC0600001845.mm.1	Gm16055	2.76439	3.12952	2.94081	3.12867	3.09456	2.93536	2.95255	2.99918	3.00268	2.93141	XR_104964.1	predicted gene 16055	---	---	---	---	---
TC1500001026.mm.1	Gm17057	2.76444	2.51381	2.62211	2.63467	2.64912	2.843	2.65957	2.71119	2.63346	2.92994	ENSMUST00000169887	predicted gene 17057 [gene_biotype:antisense transcript_biotype:antisense]	---	---	---	---	---
TC0X00001465.mm.1	Gm15108	2.76459	2.63142	2.96746	3.00968	3.09022	2.65983	2.61718	2.66698	2.57327	2.60763	ENSMUST00000116160	predicted gene 15108 [gene_biotype:unprocessed_pseudogene transcript_biotype:unprocessed_pseudogene]	---	---	---	---	---
TC0200004072.mm.1	Olfr1254	2.76461	2.9085	2.85243	2.8432	2.73982	2.68429	3.03711	2.77825	2.60038	2.97312	NM_146476	Mus musculus olfactory receptor 1254 (Olfr1254), mRNA.	Mm.314870	GO:0007186 // GO:0007608 // GO:0050907 // GO:0007165 // GO:0007186 // GO:0007186 // GO:0007608 // GO:0050896 // GO:0050907 // GO:0050911	G-protein coupled receptor signaling pathway // sensory perception of smell // detection of chemical stimulus involved in sensory perception // signal transduction // G-protein coupled receptor signaling pathway // G-protein coupled receptor signaling pathway // sensory perception of smell // response to stimulus // detection of chemical stimulus involved in sensory perception // detection of che…	---	---
TC0900000704.mm.1	Rpp25	2.76525	2.7473	2.7058	2.73129	2.83419	2.75724	2.82346	2.67495	2.83464	3.10865	NM_133982	Mus musculus ribonuclease P/MRP 25 subunit (Rpp25), mRNA.	Mm.274421	GO:0008033 // GO:0008150 // GO:0090501 // GO:0090502	tRNA processing // biological_process // RNA phosphodiester bond hydrolysis // RNA phosphodiester bond hydrolysis, endonucleolytic	---	---
TC1700001474.mm.1	Gm26375	2.76546	3.01733	2.89053	2.92315	3.12699	2.7826	2.48807	2.74095	2.74474	2.82586	ENSMUST00000101829	predicted gene, 26375 [gene_biotype:snRNA transcript_biotype:snRNA]	---	---	---	---	---
TC0600000550.mm.1	Gm22122	2.76566	2.91534	2.91546	2.87688	2.88762	2.91667	2.88315	2.89937	2.87228	3.02692	ENSMUST00000175147	predicted gene, 22122 [gene_biotype:snRNA transcript_biotype:snRNA]	---	---	---	---	---
TC1600000697.mm.1	Retnlb	2.76578	2.92612	3.1398	2.67958	2.96823	2.82353	2.77643	2.81997	2.82967	2.70711	NM_023881	Mus musculus resistin like beta (Retnlb), mRNA.	Mm.21123	---	---	---	---
TC1500002340.mm.1	Hoxc5	2.766	2.65018	2.72583	2.8211	2.66022	2.72569	2.58536	2.52557	2.62978	2.49576	NM_175730	Mus musculus homeobox C5 (Hoxc5), mRNA.	Mm.103825	GO:0006351 // GO:0006355 // GO:0007275 // GO:0009952 // GO:0048706	transcription, DNA-templated // regulation of transcription, DNA-templated // multicellular organismal development // anterior/posterior pattern specification // embryonic skeletal system development	---	---
TC0400000857.mm.1	Gm12680	2.766	2.93499	2.78219	2.75672	2.86645	2.81554	2.89683	3.15555	2.94868	2.76963	XR_140636.1	predicted gene 12680	---	---	---	---	---
TC0500000365.mm.1	Gm1673	2.76606	2.75275	2.88716	2.96879	2.91336	2.92584	2.81489	2.88032	2.94906	2.85243	NM_001033458	Mus musculus predicted gene 1673 (Gm1673), transcript variant 1, mRNA.	Mm.4923	GO:0008150	biological_process	---	---
TC0700001918.mm.1	Fam24a	2.76609	2.60155	2.6345	2.67596	2.52595	2.62255	2.58328	2.80242	2.68113	2.68228	NM_183272	Mus musculus family with sequence similarity 24, member A (Fam24a), mRNA.	Mm.233827	GO:0008150	biological_process	---	---
TC1700002150.mm.1	Tmem151b	2.76612	2.7887	2.80258	2.85447	2.9053	2.65825	2.84025	2.82706	2.70248	2.81511	NM_001013749	Mus musculus transmembrane protein 151B (Tmem151b), mRNA.	Mm.329064	GO:0008150	biological_process	---	---
TC1100001395.mm.1	Tmem100	2.76615	2.64422	2.85822	2.72145	2.90781	2.57099	2.86666	2.62083	2.64774	2.75846	NM_026433	Mus musculus transmembrane protein 100 (Tmem100), mRNA.	Mm.212428	GO:0001525 // GO:0001570 // GO:0001701 // GO:0003197 // GO:0003198 // GO:0007219 // GO:0007275 // GO:0030154 // GO:0030509 // GO:0043491 // GO:0045603 // GO:0050848 // GO:0051930 // GO:0060842 // GO:0071773 // GO:2001214 // GO:0030509 // GO:0030509 // GO:0030509 // GO:0071773 // GO:0071773 // GO:0071773	angiogenesis // vasculogenesis // in utero embryonic development // endocardial cushion development // epithelial to mesenchymal transition involved in endocardial cushion formation // Notch signaling pathway // multicellular organismal development // cell differentiation // BMP signaling pathway // protein kinase B signaling // positive regulation of endothelial cell differentiation // regulatio…	---	---
TC1200002465.mm.1	Ighd6-2	2.76639	3.16919	3.34461	2.8673	3.10693	3.50873	3.10075	3.21508	3.61047	3.18533	ENSMUST00000178902	immunoglobulin heavy diversity 6-2 [gene_biotype:IG_D_pseudogene transcript_biotype:IG_D_pseudogene]	---	---	---	---	---
TC0X00001223.mm.1	Gm17714	2.76657	2.78207	3.19159	2.88916	2.93707	2.77004	2.69769	2.84391	2.79067	2.81487	XM_003085524.1	PREDICTED: predicted gene, 17714 (Gm17714), mRNA.	---	---	---	---	---
TC0500001944.mm.1	Grm3	2.76674	2.71987	2.6915	2.8774	2.5635	2.68079	2.70928	2.74528	2.75823	2.70375	NM_181850	Mus musculus glutamate receptor, metabotropic 3 (Grm3), mRNA.	Mm.318966	GO:0007165 // GO:0007186 // GO:0019233 // GO:0035249 // GO:0050804 // GO:0051930 // GO:0051966 // GO:0007196 // GO:0051966	signal transduction // G-protein coupled receptor signaling pathway // sensory perception of pain // synaptic transmission, glutamatergic // modulation of synaptic transmission // regulation of sensory perception of pain // regulation of synaptic transmission, glutamatergic // adenylate cyclase-inhibiting G-protein coupled glutamate receptor signaling pathway // regulation of synaptic transmissio…	GenMAPP	GPCRDB_Class_C_Metabotropic_glutamate_pheromone
TC1000001309.mm.1	Kcnc2	2.76681	2.85492	2.73113	2.81984	2.72108	2.85425	2.8039	2.83808	2.68698	2.76287	NM_001025581	Mus musculus potassium voltage gated channel, Shaw-related subfamily, member 2 (Kcnc2), mRNA.	Mm.336242	GO:0001508 // GO:0006810 // GO:0006811 // GO:0006813 // GO:0034220 // GO:0034765 // GO:0038060 // GO:0051260 // GO:0051291 // GO:0055085 // GO:0071732 // GO:0071805 // GO:0097237 // GO:1901381 // GO:0038060 // GO:0051260 // GO:0051260 // GO:0051291 // GO:0071732 // GO:0071805 // GO:0071805 // GO:0071805 // GO:0009636 // GO:0009642 // GO:0014070 // GO:0014075 // GO:0021759 // GO:0032026 // GO:0034…	action potential // transport // ion transport // potassium ion transport // ion transmembrane transport // regulation of ion transmembrane transport // nitric oxide-cGMP-mediated signaling pathway // protein homooligomerization // protein heterooligomerization // transmembrane transport // cellular response to nitric oxide // potassium ion transmembrane transport // cellular response to toxic su…	---	---
TC1400000951.mm.1	Pnma2	2.76688	2.69942	2.91459	2.73497	2.7507	2.77807	2.7774	2.76351	2.8156	2.867	NM_175498	Mus musculus paraneoplastic antigen MA2 (Pnma2), mRNA.	Mm.44358	GO:0008150	biological_process	---	---
TC0Y00000129.mm.1	Gm20793	2.76698	3.10192	2.99296	2.97266	2.92286	2.75241	2.94403	2.68615	3.15883	2.61971	ENSMUST00000178175	predicted gene, 20793	---	---	---	---	---
TC0X00001940.mm.1	Gm21876	2.76727	2.65694	2.72997	2.84178	2.89605	2.95352	2.95553	2.70775	3.15445	2.89046	ENSMUST00000096511	predicted gene, 21876 [gene_biotype:protein_coding transcript_biotype:protein_coding]	---	GO:0006355 // GO:1903507	regulation of transcription, DNA-templated // negative regulation of nucleic acid-templated transcription	---	---
TC1700000674.mm.1	Mir6973a	2.76748	2.75524	2.86209	2.82316	2.7365	2.78599	2.72809	2.70229	2.85279	2.70607	NR_105939	Mus musculus microRNA 6973a (Mir6973a), microRNA.	---	---	---	---	---
TC0500001918.mm.1	Zfp804b	2.76763	2.69705	2.71677	2.92423	2.79721	2.8459	2.57268	2.90657	2.73197	2.83196	NM_001163223	Mus musculus zinc finger protein 804B (Zfp804b), mRNA.	Mm.478808	GO:0008150	biological_process	---	---
TC1100002006.mm.1	Gm11762	2.76763	2.72262	2.7016	2.69362	2.88145	2.82887	2.80233	2.74768	2.96834	2.71185	NR_045099	Mus musculus predicted gene 11762 (Gm11762), long non-coding RNA.	Mm.428077	---	---	---	---
TC0500000590.mm.1	Gm22559	2.76784	2.80194	3.02767	2.68928	2.8317	2.85783	2.8567	2.7154	2.66652	2.92064	ENSMUST00000157329	predicted gene, 22559 [gene_biotype:snoRNA transcript_biotype:snoRNA]	---	---	---	---	---
TC0300001120.mm.1	Alx3	2.76799	2.7039	2.84611	2.77567	2.77969	2.90125	2.71261	2.61107	2.75928	2.75072	NM_007441	Mus musculus aristaless-like homeobox 3 (Alx3), mRNA.	Mm.10112	GO:0006351 // GO:0006355 // GO:0007275 // GO:0007389 // GO:0035115 // GO:0035116 // GO:0042981 // GO:0048704 // GO:0006355 // GO:0006355	transcription, DNA-templated // regulation of transcription, DNA-templated // multicellular organismal development // pattern specification process // embryonic forelimb morphogenesis // embryonic hindlimb morphogenesis // regulation of apoptotic process // embryonic skeletal system morphogenesis // regulation of transcription, DNA-templated // regulation of transcription, DNA-templated	---	---
TC1500001964.mm.1	Gm17206	2.768	2.78941	2.76452	2.83539	2.94221	2.79163	2.89269	2.70991	2.87871	2.75176	ENSMUST00000168123	predicted gene 17206 [gene_biotype:antisense transcript_biotype:antisense]	---	---	---	---	---
TC0X00001149.mm.1	Gm4914	2.76812	3.04383	2.86545	2.77096	2.76706	3.1076	2.84601	2.93429	2.96955	3.08266	ENSMUST00000119757	predicted gene 4914 [gene_biotype:processed_pseudogene transcript_biotype:processed_pseudogene]	---	---	---	---	---
TC0200004675.mm.1	Gm10757	2.76834	2.9731	2.97326	3.00562	3.00038	2.77501	2.92275	2.77921	2.87262	2.98534	XR_140526.1	PREDICTED: predicted gene 10757 (Gm10757), miscRNA.	---	---	---	---	---
TC0700002707.mm.1	Gm10648	2.7684	3.14572	2.83431	3.16175	3.21325	3.04463	3.2175	3.00902	3.0998	2.79402	XR_140805.1	PREDICTED: predicted gene 10648 (Gm10648), miscRNA.	---	---	---	---	---
TC1000002701.mm.1	Gm25962	2.76862	2.86596	2.89491	2.98723	2.76463	2.8686	2.93708	2.82862	2.83649	2.80548	ENSMUST00000157173	predicted gene, 25962 [gene_biotype:snoRNA transcript_biotype:snoRNA]	---	---	---	---	---
TC1900001172.mm.1	Olfr1446	2.76879	2.83302	2.90265	3.05438	3.03094	3.12934	3.10915	2.84803	3.14236	2.80669	NM_146704	Mus musculus olfactory receptor 1446 (Olfr1446), mRNA.	Mm.451657	GO:0007186 // GO:0007608 // GO:0007165 // GO:0007186 // GO:0007186 // GO:0007608 // GO:0007608 // GO:0050896 // GO:0050911 // GO:0050911	G-protein coupled receptor signaling pathway // sensory perception of smell // signal transduction // G-protein coupled receptor signaling pathway // G-protein coupled receptor signaling pathway // sensory perception of smell // sensory perception of smell // response to stimulus // detection of chemical stimulus involved in sensory perception of smell // detection of chemical stimulus involved i…	---	---
TC1800001325.mm.1	Hdhd1a	2.76892	2.76302	3.07741	2.89703	2.94594	3.03218	3.16172	2.83215	2.77886	2.88097	NM_026108	Mus musculus haloacid dehalogenase-like hydrolase domain containing 1A (Hdhd1a), mRNA.	Mm.158150	GO:0008152 // GO:0009117 // GO:0008150 // GO:0016311	metabolic process // nucleotide metabolic process // biological_process // dephosphorylation	---	---
TC0600000094.mm.1	Gm725	2.76914	2.77929	2.80476	2.93139	2.95407	3.05511	2.7253	2.88601	2.9109	2.77203	XM_205592.2	PREDICTED: predicted gene 725 (Gm725), mRNA.	---	---	---	---	---
TC0X00000936.mm.1	Gm14808	2.7694	2.90348	2.69243	2.71165	2.6982	2.71868	2.93715	2.79471	3.01326	2.71983	ENSMUST00000129259	predicted gene 14808 [gene_biotype:antisense transcript_biotype:antisense]	---	---	---	---	---
TC0X00001114.mm.1	Gm10112	2.76941	2.55942	2.89248	2.80372	2.68673	2.7443	2.79879	2.70936	2.78448	2.72423	ENSMUST00000075226	predicted pseudogene 10112 [gene_biotype:protein_coding transcript_biotype:protein_coding]	---	---	---	---	---
TC0400000735.mm.1	Gm11219	2.76945	2.74171	2.80085	2.95601	2.56699	2.7178	2.68383	2.6458	2.71458	2.6516	ENSMUST00000118565	predicted gene 11219 [gene_biotype:processed_pseudogene transcript_biotype:processed_pseudogene]	---	---	---	---	---
TC1300001363.mm.1	Gm21731	2.7695	2.66773	2.81487	2.89729	2.65798	2.75457	2.67805	2.72931	2.74885	2.67527	ENSMUST00000079524	predicted gene, 21731 [gene_biotype:protein_coding transcript_biotype:protein_coding]	---	---	---	---	---
TC0900002794.mm.1	Gm25528	2.76962	2.93497	2.78628	3.08944	2.69786	2.94327	2.87191	2.78664	2.87449	2.98291	ENSMUST00000180264	predicted gene, 25528 [gene_biotype:snoRNA transcript_biotype:snoRNA]	---	---	---	---	---
TC1200000085.mm.1	Nt5c1b	2.76964	2.89187	2.81831	2.74884	2.75818	2.80415	2.80103	2.79118	2.87399	2.69802	NM_027588	Mus musculus 5-nucleotidase, cytosolic IB (Nt5c1b), transcript variant 1, mRNA.	Mm.272843	GO:0009116 // GO:0009117 // GO:0016311 // GO:0046085 // GO:0016311 // GO:0016311	nucleoside metabolic process // nucleotide metabolic process // dephosphorylation // adenosine metabolic process // dephosphorylation // dephosphorylation	---	---
TC1200002647.mm.1	Ighv8-12	2.76973	2.79416	2.8637	3.42373	2.83555	2.89227	2.56239	2.89338	2.99487	2.86284	NCBI_Gene:780960:presumedTranscript_1	immunoglobulin heavy variable V8-12	---	---	---	---	---
TC0200002008.mm.1	Gm14232	2.76977	2.88528	2.82156	2.85539	2.88272	2.73219	2.81786	2.87109	2.72556	2.60384	ENSMUST00000137176	predicted gene 14232 [gene_biotype:antisense transcript_biotype:antisense]	---	---	---	---	---
TC0900000666.mm.1	Hykk	2.76986	2.77578	2.78225	2.79362	2.77523	2.77242	2.61849	2.78107	2.83008	2.75733	NM_177351	Mus musculus hydroxylysine kinase 1 (Hykk), mRNA.	Mm.259334	GO:0016310 // GO:0008150	phosphorylation // biological_process	---	---
TC0800000282.mm.1	Dkk4	2.77	2.97992	2.93924	2.94152	2.85661	2.886	3.02973	2.97832	2.87602	2.91984	NM_145592	Mus musculus dickkopf homolog 4 (Xenopus laevis) (Dkk4), mRNA.	Mm.157322	GO:0007275 // GO:0016055 // GO:0030178 // GO:0061170 // GO:0016055	multicellular organismal development // Wnt signaling pathway // negative regulation of Wnt signaling pathway // negative regulation of hair follicle placode formation // Wnt signaling pathway	---	---
TC1700001496.mm.1	Gm10510	2.77014	2.76945	2.98875	2.93698	2.90073	3.04597	2.80358	2.91479	3.00217	2.91756	NR_033511	Mus musculus predicted gene 10510 (Gm10510), long non-coding RNA.	Mm.387544	---	---	---	---
TC1700001046.mm.1	Obox6-ps1	2.77016	2.46599	2.63282	2.65778	2.52558	2.63917	2.72588	2.80363	2.68832	2.41662	OTTMUST00000099470	oocyte specific homeobox 6, pseudogene 1[gene_biotype:processed_pseudogene transcript_biotype:processed_pseudogene]	---	---	---	---	---
TC1100003445.mm.1	Gm26439	2.77047	2.7111	3.04653	2.94292	2.93589	2.77988	2.88954	2.66958	2.86775	2.78824	ENSMUST00000082592	predicted gene, 26439 [gene_biotype:snRNA transcript_biotype:snRNA]	---	---	---	---	---
TC1100003615.mm.1	HOXB13-AS1_2	2.77088	2.75139	2.6734	2.70664	2.78215	2.57217	2.88783	2.81296	2.74223	2.73934	ENSMUST00000183987	HOXB13 antisense RNA 1 conserved region 2	---	---	---	---	---
TC0Y00000287.mm.1	Gm21921	2.77124	2.84853	2.81647	2.71965	2.70114	2.90301	2.92309	2.98329	2.77506	3.0987	ENSMUST00000180040	predicted gene, 21921 [gene_biotype:protein_coding transcript_biotype:protein_coding]	---	---	---	---	---
TC1100001449.mm.1	Gm24877	2.7713	2.663	2.81264	2.99	2.50269	2.71279	2.61589	2.80034	2.81065	2.62146	ENSMUST00000158779	predicted gene, 24877	---	---	---	---	---
TC0800000181.mm.1	Defa-ps12	2.77141	2.94793	2.94614	2.65042	2.64264	2.90547	2.8384	2.60906	2.92994	3.16077	NR_002878	Mus musculus defensin, alpha, pseudogene 12 (Defa-ps12), non-coding RNA.	Mm.424928	---	---	---	---
TSUnmapped00000040.mm.1	Rorb	2.77144	2.85453	2.67355	2.80344	3.00116	3.10717	2.77912	3.0053	2.80482	2.87628	NM_001289921	Mus musculus RAR-related orphan receptor beta (Rorb), transcript variant 3, mRNA.	Mm.234641	GO:0006351 // GO:0006355 // GO:0007186 // GO:0007275 // GO:0007601 // GO:0035881 // GO:0042462 // GO:0042752 // GO:0043401 // GO:0045668 // GO:0045892 // GO:0045893 // GO:0045893 // GO:0046548 // GO:0046549 // GO:0048511 // GO:0050896 // GO:0060041 // GO:0071300 // GO:0007186 // GO:0007420 // GO:0007623 // GO:0009725 // GO:0030522 // GO:0045892 // GO:0071300	transcription, DNA-templated // regulation of transcription, DNA-templated // G-protein coupled receptor signaling pathway // multicellular organismal development // visual perception // amacrine cell differentiation // eye photoreceptor cell development // regulation of circadian rhythm // steroid hormone mediated signaling pathway // negative regulation of osteoblast differentiation // negative…	GenMAPP	Nuclear_Receptors
[truncated: 36,395 more rows]

## Sheet: Supplementary Figure 1
Supplementary Figure 1
[truncated: 70 more rows]

[truncated: 12 more sheets: Supplementary Figure 2, Supplementary Figure 3, Supplementary Figure 4, Supplementary Figure 5, Supplementary Figure 6, Supplementary Figure 7, Supplementary Figure 8, Supplementary Figure 9, Supplementry Figure 10, Supplementry Figure 11, Supplementry Figure 12, Supplementry Figure 13]
